# Supplementary material for: A Single Argonaute Gene Participates in Exogenous and Endogenous RNAi and Controls Cellular Functions in the Basal Fungus Mucor circinelloides
Source: PLoS One. 2013 Jul 23;8(7):e69283. doi: 10.1371/journal.pone.0069283 (PMC3720535; doi:10.1371/journal.pone.0069283)
Supplement: Table S2 — Normalized reads and strand bias of ex-siRNAs in the wild type and ago-1 − mutant strains. Normalized reads in the ago-1 − mutant (ago-1 − abundance) of ex-siRNAs corresponding to each locus is compared to wild type. The coordinates correspond to the exonic loci where small RNAs maps. Strand bias indicates orientation to mRNAs, where 1 corresponds to all sRNAs in the same orientation as the mRNA, 0 to equal mixture of sRNAs on both strands and −1 to all sRNAs antisense to mRNAs. The data are sorted by the transcripts ID numbers. (XLS) [file pone.0069283.s010.xls]

## Sheet: Hoja1
Transcript ID	Exon Number	Exon coordinates	WT abundance	WT strand bias1	ago-1- abundance	ago-1- strand bias1
12058	1	scaffold_14/191369-191524	103.6	-0.44	3.27	-0.6
12058	4	scaffold_14/170597-170684	102.33	-0.44	1.74	-0.62
13065	1	scaffold_5/2626372-2627244	203.34	1	0.71	1
13790	2	scaffold_11/701013-701644	134.09	0.84	15.91	0.14
16281	1	scaffold_3/2835438-2836250	54.19	0.3	10.02	-0.06
22967	10	scaffold_3/3643147-3643280	62.3	1	0.57	1
24857	3	scaffold_1/702120-702316	51.41	1	0.07	1
27316	4	scaffold_3/3108420-3108834	133.86	1	0.07	1
27711	1	scaffold_4/652566-652815	59.87	1	0.36	1
27973	5	scaffold_4/2067164-2067348	332.57	1	0.93	1
29038	4	scaffold_6/605338-605904	354.57	1	0.86	0.83
29653	3	scaffold_7/1176028-1176141	89.86	1	0.21	1
30166	4	scaffold_8/1879318-1879423	147.37	1	0	0
31141	3	scaffold_1/752396-752498	131.31	1	0.14	0
32849	2	scaffold_1/3239157-3239235	78.28	1	0	0
33552	3	scaffold_2/422848-422919	242.48	1	0.07	1
36390	12	scaffold_3/4296474-4296740	129.11	1	0.29	1
37397	1	scaffold_3/136174-136288	61.14	1	1.21	1
38503	2	scaffold_4/574133-574320	295.05	1	0.14	1
45585	1	scaffold_38/2409-3386	88.7	0.14	102.44	0.39
45670	3	scaffold_1/543290-543626	95.07	1	1	1
45935	2	scaffold_1/1755176-1755426	727.67	1	1.57	1
46499	2	scaffold_1/4750110-4750958	321.45	1	0.96	0.71
46499	1	scaffold_1/4749123-4750048	126.22	1	0.78	1
46975	8	scaffold_2/1686635-1686748	64.62	1	0.14	1
47486	1	scaffold_2/4479725-4480705	173.93	1	0.93	1
47807	1	scaffold_3/1419586-1420132	840.23	1	1.36	0.89
48455	4	scaffold_3/4670515-4670911	85.69	1	0.93	1
48689	4	scaffold_4/1252257-1253194	156.33	1	1.36	1
51423	6	scaffold_10/410047-410184	587.79	1	0	0
51581	1	scaffold_11/91274-92019	68.78	1	1.21	1
51876	4	scaffold_13/120191-121221	167.68	-0.98	2.21	-0.48
68860	?	scaffold_1/3433294-3433702	102.94	-1	0	0
68938	1	scaffold_1/4746767-4749128	419.3	1	4.64	0.97
71324	8	scaffold_1/454420-455337	375.53	1	0.57	1
72854	1	scaffold_3/1273720-1274159	116.49	1	0.14	1
73657	2	scaffold_4/2592958-2594773	68.32	1	0.07	1
73807	2	scaffold_4/3682880-3683403	127.15	0.98	0.07	1
73988	2	scaffold_5/815750-816240	119.43	1	0.71	0.8
74643	4	scaffold_6/2729235-2729275	60.68	-1	0.29	-1
75923	3	scaffold_1/89768-90466	156.79	-0.91	15.62	-0.19
75939	4	scaffold_1/141945-142387	82.45	0.69	7.49	0.41
76071	1	scaffold_1/576695-577080	167.21	0.35	55.43	0.55
76077	3	scaffold_1/596743-597906	3261.75	-0.96	252.21	-0.66
76105	2	scaffold_1/689628-690463	99.7	-0.93	21.54	-0.72
76158	1	scaffold_1/860701-862188	625.54	0.63	34.77	0.15
76229	1	scaffold_1/1081086-1081463	109.08	-1	13.27	-0.82
76230	2	scaffold_1/1082753-1083250	1416.9	-0.75	41.27	-0.33
76230	1	scaffold_1/1082263-1082508	103.52	-0.93	8.42	-0.29
76330	4	scaffold_1/1396153-1396563	91.39	0.98	12.91	0.97
76403	1	scaffold_1/1640877-1641371	53.73	-0.82	2.35	-0.52
76488	1	scaffold_1/1902838-1904074	179.37	-0.73	6.14	0.17
76601	2	scaffold_1/2273087-2273423	67.28	0.87	2.85	0.55
76838	1	scaffold_1/3062334-3062715	276.52	-0.86	28.14	0.4
76922	4	scaffold_1/3325236-3325340	177.4	1	0.36	1
76941	3	scaffold_1/3395233-3395554	158.87	-0.58	18.83	-0.05
76941	2	scaffold_1/3394456-3394653	75.27	0.13	2.46	0.11
76982	2	scaffold_1/3517472-3518170	119.5	-0.91	37.52	-0.51
77020	1	scaffold_1/3653999-3654359	270.16	-0.98	10.84	-0.41
77020	3	scaffold_1/3654843-3654911	63.69	1	0.25	1
77036	2	scaffold_1/3714910-3715365	108.16	-0.8	20.69	0.1
77038	1	scaffold_1/3725858-3726466	700.58	-0.98	52.72	-0.53
77039	1	scaffold_1/3726747-3728591	122.98	-0.21	37.99	0
77050	2	scaffold_1/3768890-3769513	1690.88	-1	11.98	-0.86
77142	3	scaffold_1/4092560-4093255	57.44	-0.14	25.82	-0.17
77171	3	scaffold_1/4195276-4195774	122.98	-0.63	24.9	-0.21
77203	1	scaffold_1/4299268-4300776	128.69	0.35	16.04	0.19
77205	1	scaffold_1/4306555-4307445	323.65	-0.89	34.32	-0.22
77282	1	scaffold_1/4571983-4572828	205.43	-0.27	47.83	0.56
77325	2	scaffold_1/4737163-4737339	97.73	-0.62	15.02	-0.19
77325	3	scaffold_1/4736719-4737143	122.4	-0.42	26.04	0.44
77331	3	scaffold_1/4760885-4761330	100.05	-0.12	34.85	0.2
77392	1	scaffold_1/4949308-4950310	124.83	0.45	39.27	0.55
77442	1	scaffold_1/5124037-5124438	1586.81	-0.91	45.54	-0.97
77503	3	scaffold_1/5325916-5326458	82.68	-0.66	28.39	0.05
77520	4	scaffold_1/5401597-5402614	69.25	0.08	13.09	-0.03
77527	1	scaffold_1/5438029-5438439	803.17	-1	51.93	-0.84
77620	5	scaffold_1/5748823-5748960	352.33	0.99	2.85	0.9
77620	6	scaffold_1/5748514-5748766	231.36	-0.12	26.18	0.43
77620	7	scaffold_1/5748217-5748461	71.56	-0.74	17.34	-0.19
77853	1	scaffold_2/520771-522126	66.39	1	2.18	1
77956	7	scaffold_2/833364-833655	276.87	1	0.07	1
77956	6	scaffold_2/833114-833305	130.39	1	0.07	1
77956	3	scaffold_2/832264-832379	76.43	1	0	0
78011	6	scaffold_2/1012203-1012388	61.6	0.26	14.48	0.02
78011	5	scaffold_2/1011977-1012132	169.76	1	5.14	0.92
78120	2	scaffold_2/1345771-1347165	201.87	-0.95	40.09	-0.92
78167	2	scaffold_2/1505433-1506736	284.98	-0.07	87.19	0.31
78207	2	scaffold_2/1654828-1655468	163.74	-0.86	47.16	-0.27
78302	1	scaffold_2/1972074-1973272	85.34	-0.84	11.13	-0.54
78304	3	scaffold_2/1982174-1982848	67.47	-0.93	10.99	-0.49
78304	2	scaffold_2/1982995-1983659	56.51	-0.85	27.39	-0.8
78325	1	scaffold_2/2063997-2064857	789.74	-0.93	78.26	-0.66
78345	1	scaffold_2/2139284-2140603	575.51	-0.06	84.73	0.08
78424	4	scaffold_2/2389587-2390063	63.92	-0.45	9.06	-0.1
78466	2	scaffold_2/2517721-2517834	188.29	-0.92	6.92	0.75
78520	1	scaffold_2/2681154-2681873	261.47	-0.5	43.45	-0.22
78553	1	scaffold_2/2800703-2801268	1110.96	-0.72	37.95	0.43
78571	4	scaffold_2/2853958-2854357	115.1	1	0.21	1
78743	1	scaffold_2/3368696-3369199	72.49	0.17	20.47	0.54
78887	3	scaffold_2/3868791-3868871	344.38	1	1.07	1
78926	2	scaffold_2/3987729-3988516	242.44	-0.18	55.32	0.2
78926	1	scaffold_2/3986963-3987698	289.49	-0.8	26.54	-0.48
78952	2	scaffold_2/4054027-4054572	190.75	-0.27	38.81	0.52
79017	3	scaffold_2/4259822-4260259	140.81	1	0.23	1
79061	1	scaffold_2/4401629-4402084	150.77	0.39	79.36	0.43
79134	2	scaffold_2/4622978-4623681	100.51	-0.24	22.9	0.05
79183	2	scaffold_2/4804199-4804775	125.99	-0.28	45.01	-0.24
79278	2	scaffold_3/124858-125136	133.63	-0.95	9.99	-0.49
79285	2	scaffold_3/155187-155833	136.18	-0.67	7.42	-0.4
79493	2	scaffold_3/887762-888202	175.09	-0.51	11.27	-0.35
79511	1	scaffold_3/942512-942677	376.57	0.4	12.77	-0.59
79511	2	scaffold_3/942165-942452	54.19	-0.62	24.01	-0.39
79577	1	scaffold_3/1142121-1142864	698.49	-0.66	39.24	0.07
79713	2	scaffold_3/1574919-1575739	352.72	-0.6	80.97	0.06
79714	1	scaffold_3/1576827-1577282	216.08	-0.73	57.25	0.51
79753	2	scaffold_3/1704439-1705752	189.56	-0.79	20.62	-0.19
79776	1	scaffold_3/1783458-1784549	279.07	-0.92	10.91	-0.32
79798	1	scaffold_3/1838134-1839573	794.6	0.46	51.86	-0.17
79907	2	scaffold_3/2179529-2179845	84.18	0.17	19.73	0.58
79959	1	scaffold_3/2368958-2370289	85.69	-0.19	9.63	-0.17
80061	4	scaffold_3/2703221-2706571	279.23	-0.25	43.87	0.04
80110	1	scaffold_3/2832513-2833293	353.3	-0.73	105.47	0.11
80211	1	scaffold_3/3150334-3150771	167.91	0.82	47.51	0.45
80244	4	scaffold_3/3257954-3258378	333.96	0.79	18.23	0.33
80443	2	scaffold_3/3941319-3941570	190.14	-0.52	18.3	-0.11
80452	10	scaffold_3/3980645-3980889	7718.84	-0.99	71.98	-0.97
80452	9	scaffold_3/3980953-3981152	538.69	-0.99	13.48	-0.96
80452	8	scaffold_3/3981208-3981332	146.6	-0.32	8.7	-0.67
80452	3	scaffold_3/3981817-3982026	87.77	-0.23	7.35	-0.67
80623	1	scaffold_3/4533270-4533629	81.06	-0.77	8.06	0.03
80649	2	scaffold_3/4614063-4614312	147.99	-0.98	38.17	-0.57
80654	7	scaffold_3/4629093-4629267	76.89	1	0.14	1
80749	2	scaffold_4/44011-44666	1633.1	-0.77	153.2	0.68
80750	3	scaffold_4/46056-46615	163.04	-0.69	24.9	-0.11
80762	3	scaffold_4/98233-98744	159.45	-0.8	25.54	0.01
80794	3	scaffold_4/222499-223296	935.18	-0.89	0.07	1
80794	2	scaffold_4/221727-222345	58.25	-0.74	0.18	1
80938	2	scaffold_4/714079-715358	244.33	0.58	64.17	0.53
80938	1	scaffold_4/713508-714012	110.24	-0.98	6.43	-0.5
80992	3	scaffold_4/871849-872545	131.97	-0.86	39.08	-0.46
81030	2	scaffold_4/983106-985686	90.61	-0.59	1.03	0.61
81072	3	scaffold_4/1112288-1112426	58.01	1	0.07	1
81492	2	scaffold_4/2473055-2473493	80.6	0.69	12.48	0.51
81516	9	scaffold_4/2558370-2558802	204.96	1	0.36	0.2
81619	2	scaffold_4/2940973-2941407	115.33	-0.53	30.46	-0.27
81619	1	scaffold_4/2942169-2942519	191.99	-1	4.57	-0.59
81795	1	scaffold_4/3482338-3483366	107.69	-0.95	10.5	-0.7
81796	1	scaffold_4/3488671-3489699	107.69	-0.95	10.5	-0.7
81899	1	scaffold_4/3843333-3844379	469.68	-0.77	25.15	-0.17
81974	3	scaffold_4/4081436-4081756	77.24	-0.85	48.51	0.01
81974	2	scaffold_4/4081808-4082279	97.27	-0.85	25.04	-0.41
82026	1	scaffold_4/4254335-4254765	57.55	0.7	11.38	0.18
82197	3	scaffold_5/531317-531406	1931.74	-1	104.73	-0.99
82208	2	scaffold_5/579078-579439	116.72	-0.42	24.47	0.35
82247	1	scaffold_5/671457-672308	66.35	-0.86	11.2	-0.28
82275	1	scaffold_5/770918-771475	452.31	-0.45	57.78	-0.12
82337	2	scaffold_5/974886-975284	51.52	0.07	20.37	0.87
82337	3	scaffold_5/975873-976423	67.67	0.27	19.34	0.64
82372	7	scaffold_5/1078207-1078423	406.45	-0.98	0	0
82385	4	scaffold_5/1120412-1121026	115.86	-0.6	31.57	0.55
82415	1	scaffold_5/1225644-1227101	625.54	0.63	34.77	0.15
82417	2	scaffold_5/1232933-1233287	102.37	-1	16.34	-0.96
82471	1	scaffold_5/1385520-1386187	593.81	-0.9	29.61	-0.02
82472	1	scaffold_5/1386278-1386946	141.27	-0.69	29.18	-0.19
82518	1	scaffold_5/1533459-1534490	71.33	0.93	1.14	0.4
82578	1	scaffold_5/1703889-1704440	124.56	0.28	71.98	0.05
82579	1	scaffold_5/1705057-1705938	90.09	0.43	33.39	0.12
82648	2	scaffold_5/1952247-1953638	70.41	1	0	0
82833	1	scaffold_5/2511750-2512073	186.13	-0.97	19.37	-0.13
82926	1	scaffold_5/2791759-2792121	625.31	-1	2.53	-0.5
83098	2	scaffold_6/117553-120449	79.84	-0.65	1.46	0.42
83115	3	scaffold_6/177828-177954	98.43	-0.99	1.14	0.11
83142	4	scaffold_6/262675-263007	140.35	0.98	21.97	0.91
83187	7	scaffold_6/431301-432410	66.82	-0.88	10.34	-0.72
83227	4	scaffold_6/597550-597630	151.23	1	1	0
83353	1	scaffold_6/1031039-1031890	86.62	-0.78	31.32	-0.6
83411	2	scaffold_6/1241223-1241662	125.76	-0.76	37.1	-0.25
83462	3	scaffold_6/1408981-1409119	50.49	-0.96	4.57	0.28
83549	2	scaffold_6/1695393-1695862	2013.03	-0.79	98.45	0.33
83611	1	scaffold_6/1910377-1910660	269.35	-0.91	14.13	-0.52
83652	1	scaffold_6/2033515-2034074	107.69	-0.57	13.27	0.24
83695	2	scaffold_6/2170419-2171438	208.9	0.89	17.41	0.8
83695	1	scaffold_6/2169946-2170141	67.24	0.29	15.69	0.2
83735	2	scaffold_6/2299412-2299851	56.74	-0.9	11.34	-0.4
83826	3	scaffold_6/2608182-2608596	287.87	-0.49	54.65	0.49
83860	2	scaffold_6/2713097-2713201	73.88	1	0.14	1
83918	1	scaffold_6/2858471-2859364	67.16	1	0.43	0.67
83973	2	scaffold_7/120965-121366	50.72	-0.33	5.99	0.31
83986	2	scaffold_7/170791-171256	85	-0.53	10.2	-0.38
83986	6	scaffold_7/168910-169627	121.82	-0.21	6.99	0.35
83986	1	scaffold_7/171315-171894	128.07	-0.41	8.77	-0.31
83987	4	scaffold_7/173394-173798	64.75	0.94	15.16	0.72
83994	1	scaffold_7/202031-203362	345.66	-0.12	87.9	0.33
84203	4	scaffold_7/868046-868696	96.46	0.55	15.98	-0.05
84406	4	scaffold_7/1556364-1556890	503.6	-0.64	60.89	0.21
84406	3	scaffold_7/1557038-1557444	60.45	-0.87	8.42	-0.22
84406	2	scaffold_7/1557627-1557731	266.33	-0.97	9.35	-0.63
84406	1	scaffold_7/1557907-1558038	76.19	-0.68	7.42	-0.4
84406	5	scaffold_7/1556113-1556219	116.49	1	0.5	0.71
84460	1	scaffold_7/1737557-1738078	246.88	-0.86	36.53	-0.48
84461	3	scaffold_7/1739400-1739807	140.35	-0.31	42.87	-0.55
84478	1	scaffold_7/1792947-1793777	604.08	-0.39	74.76	0.13
84646	1	scaffold_8/153294-153408	58.59	-0.91	1	-0.57
84657	3	scaffold_8/197621-198326	122.71	-0.84	33.41	-0.41
84706	4	scaffold_8/344075-345596	184.35	1	1.93	1
84773	1	scaffold_8/560127-560715	269.31	0.07	22.1	0.18
84773	2	scaffold_8/559478-559878	58.28	-0.86	3.54	0.05
84826	4	scaffold_8/723873-724404	1064.41	-0.83	112.36	-0.04
84880	1	scaffold_8/891752-892285	463.38	0.87	39.34	0.56
84912	2	scaffold_8/997021-997518	253.83	-0.97	28.5	-0.69
84919	1	scaffold_8/1023557-1024216	242.02	-0.86	31.75	-0.24
84929	2	scaffold_8/1056348-1056794	245.03	-0.78	19.19	-0.47
84944	1	scaffold_8/1104133-1104555	140.81	-0.93	6.06	-0.53
84944	2	scaffold_8/1104658-1105011	91.06	-0.84	17.98	0.13
84945	1	scaffold_8/1106093-1106927	456.24	-0.84	31.1	-0.53
84957	2	scaffold_8/1158944-1159311	158.41	-0.17	11.34	0.39
84958	2	scaffold_8/1160742-1161010	51.18	-0.91	3.57	-0.72
84987	1	scaffold_8/1244913-1245597	224.18	-0.13	10.34	0.12
85021	2	scaffold_8/1366997-1367586	272.82	-0.84	35.1	0.07
85066	1	scaffold_8/1517145-1517723	58.13	-0.84	18.55	-0.38
85164	1	scaffold_8/1842895-1843293	190.14	-0.88	69.56	0.36
85168	4	scaffold_8/1863231-1863332	3777.55	-1	0.36	-1
85168	2	scaffold_8/1862310-1862470	97.27	0.94	6.14	0.74
85223	2	scaffold_9/103157-103529	223.26	-0.75	52.22	-0.23
85223	1	scaffold_9/102724-103103	81.06	0.61	31.89	0.43
85302	1	scaffold_9/356928-358271	1494.1	-0.9	85.02	-0.81
85309	3	scaffold_9/378459-378911	375.18	-0.56	28.54	-0.35
85309	2	scaffold_9/378995-379313	70.75	-0.9	21.76	-0.02
85421	1	scaffold_9/713690-714001	100.74	-0.74	17.19	0.43
85423	1	scaffold_9/724950-726074	449.99	-0.42	22.47	0.12
85468	2	scaffold_9/866120-866442	165.13	-0.58	11.2	0.5
85526	8	scaffold_9/1064948-1065522	227.89	-0.11	23.83	0.12
85556	3	scaffold_9/1162881-1163279	117.19	-0.93	82.11	0.69
85565	1	scaffold_9/1194439-1195285	149.38	-0.38	33.32	0.28
85565	3	scaffold_9/1193514-1194184	65.31	0.08	27.11	0.56
85623	3	scaffold_9/1396263-1396750	190.6	-0.89	19.33	0.28
85624	2	scaffold_9/1397600-1398069	210.29	-0.26	57.43	-0.01
85642	3	scaffold_9/1466049-1466356	632.72	-0.99	4.14	-0.55
85642	4	scaffold_9/1465434-1466006	166.75	0.45	25.18	0.21
85731	2	scaffold_10/171393-172046	379.93	0.86	11.06	-0.02
85742	2	scaffold_10/206845-207520	57.2	-0.59	19.97	-0.5
85793	1	scaffold_10/380803-381465	364.72	0.16	155.95	0.18
85794	2	scaffold_10/382317-383973	178.68	0.2	39.06	0.5
85822	1	scaffold_10/478662-479450	394.41	0.71	85.68	0.62
85823	2	scaffold_10/480769-482154	252.44	-0.83	35.74	-0.41
85828	5	scaffold_10/502786-502979	149.84	1	0.14	1
85846	1	scaffold_10/568235-568855	65.77	-0.1	59.6	0.24
85857	1	scaffold_10/603983-604549	242.41	-0.66	14.09	-0.36
85892	2	scaffold_10/698033-698745	167.98	0.2	37.17	0.21
85972	2	scaffold_10/971414-971814	56.05	0.65	21.26	0.4
85973	1	scaffold_10/971898-972629	63.57	0.27	25.04	-0.13
86022	2	scaffold_10/1160379-1161128	188.87	-0.92	12.22	-0.26
86022	1	scaffold_10/1159093-1160364	119.27	-0.55	21.9	-0.61
86048	1	scaffold_10/1244037-1244474	81.98	-0.72	6.56	-0.26
86166	3	scaffold_11/257376-257712	99.35	1	0.36	1
86260	3	scaffold_11/586459-587172	375.18	-0.66	28.96	0.44
86260	1	scaffold_11/587613-587843	74.81	0.03	10.38	-0.08
86261	1	scaffold_11/594283-595659	734.62	-0.83	40.13	0.11
86294	2	scaffold_11/701954-702426	352.84	0.6	31.21	0.67
86330	2	scaffold_11/808707-809099	50.72	0.04	7.42	0.15
86335	1	scaffold_11/829803-830513	156.56	-0.97	6.54	-0.67
86354	2	scaffold_11/902332-902555	111.86	-0.99	0.71	-1
86368	1	scaffold_11/938859-939465	55.81	0.93	13.91	0.93
86417	2	scaffold_12/198534-198891	50.72	-0.91	12.34	-0.39
86467	2	scaffold_12/343883-344588	64.38	-0.99	4.42	-0.52
86476	1	scaffold_12/381044-381493	153.78	-0.33	31.75	-0.19
86485	1	scaffold_12/412121-412755	75.5	-0.84	12.91	-0.28
86602	5	scaffold_12/857249-857737	85.69	-0.8	40.02	0.7
86627	4	scaffold_13/5884-6047	93.73	-0.93	10.24	0.42
86665	2	scaffold_13/113555-113838	440.73	0.99	18.98	0.86
86685	3	scaffold_13/169909-170206	129.23	-0.39	13.06	0.57
86787	1	scaffold_13/523594-524166	83.84	-0.96	9.84	0.1
86881	2	scaffold_14/36463-36761	2874.56	-0.99	37.38	-0.45
86930	3	scaffold_19/3514-4305	440.96	-0.12	22.69	-0.62
87086	2	scaffold_1/1875448-1875577	1106.68	1	1.03	1
87857	3	scaffold_3/668768-668985	506.73	1	0.21	1
88145	4	scaffold_3/4069661-4070267	1042.3	1	0.78	1
88244	1	scaffold_4/476836-477179	118.58	1	0.43	1
88271	1	scaffold_4/776350-776959	435.08	1	1.43	1
89225	2	scaffold_8/130841-131393	665.95	1	22.33	1
90193	4	scaffold_1/3838489-3839674	219.48	1	0.5	1
90818	6	scaffold_2/3893535-3893918	787.42	1	0.57	1
90826	4	scaffold_2/3973228-3973298	54.66	1	0.21	1
90885	5	scaffold_2/4478570-4478892	462.5	1	0.43	1
91077	1	scaffold_3/1288206-1288596	69.02	1	0.14	1
91402	3	scaffold_3/4117638-4117778	56.51	1	0.21	1
91508	6	scaffold_4/315603-316078	146.6	1	0.29	1
92041	1	scaffold_5/729937-730268	101.09	1	0.14	1
92570	5	scaffold_6/2760005-2760624	102.13	1	0.78	0.64
92716	4	scaffold_7/1275720-1276037	152.16	1	1	1
92875	3	scaffold_8/527049-528043	169.06	-0.66	17.12	-0.3
92980	?	scaffold_8/1564394-1564475	88.7	1	0	0
93062	3	scaffold_9/424451-424559	130.62	1	0.86	1
93062	6	scaffold_9/423194-423655	67.86	1	2.5	1
93062	5	scaffold_9/423721-424269	54.19	1	2.25	0.94
93203	3	scaffold_10/195731-195897	1234.33	1	6.96	1
93645	1	scaffold_1/1053113-1054103	111.51	1	0.07	1
93776	4	scaffold_1/2712159-2712637	134.9	1	0.93	1
93857	?	scaffold_1/3992924-3992966	109.54	1	0.14	1
93912	1	scaffold_1/4880683-4881111	241.92	0.99	8.36	0.79
93912	2	scaffold_1/4880123-4880627	68.05	-0.7	21.37	0.12
94043	3	scaffold_2/976328-976736	3510.29	1	4.78	1
94043	2	scaffold_2/975955-976278	97.39	1	1.5	0.9
94247	3	scaffold_2/3976958-3977505	427.76	1	1.14	0.88
94382	1	scaffold_3/877162-877947	67.86	0.01	19.05	-0.03
94525	2	scaffold_3/2502239-2502569	82.45	1	0.21	0.33
94536	5	scaffold_3/2643999-2644281	69.94	1	0.21	1
94604	3	scaffold_3/3519451-3520227	202.65	1	1.28	1
94870	1	scaffold_4/2430874-2431477	220.02	0.51	7.42	0.08
94937	1	scaffold_4/3207902-3208330	242.31	0.99	8.81	0.79
94937	2	scaffold_4/3208386-3208890	57.32	-0.71	19.4	-0.08
94953	3	scaffold_4/3404947-3405505	65.08	1	3.07	1
95149	2	scaffold_5/1783703-1784287	345.42	1	4.28	1
95149	4	scaffold_5/1784832-1785233	181.46	1	2.57	0.94
95149	3	scaffold_5/1784359-1784758	93.1	1	1.14	1
95149	1	scaffold_5/1783237-1783640	60.68	1	1.21	1
95230	1	scaffold_5/2699501-2699929	241.92	0.99	8.36	0.79
95230	2	scaffold_5/2699985-2700489	57.4	-0.71	19.49	-0.08
95350	1	scaffold_6/1123733-1124161	241.69	0.99	8.07	0.79
95350	2	scaffold_6/1124217-1124721	57.4	-0.71	19.49	-0.08
95577	1	scaffold_7/1416581-1416786	222.33	1	2.21	1
95922	2	scaffold_10/633425-634769	695.37	1	0.64	0.78
96051	3	scaffold_12/369713-370797	376.69	1	3.57	1
		1 Strand bias indicates orientation to mRNAs, where 1 corresponds to all sRNAs in the same orientation as the mRNA, 0 to equal mixture of sRNAs on both strands and -1 to all sRNAs antisense to mRNAs.
