# Supplementary material for: A Single Argonaute Gene Participates in Exogenous and Endogenous RNAi and Controls Cellular Functions in the Basal Fungus Mucor circinelloides
Source: PLoS One. 2013 Jul 23;8(7):e69283. doi: 10.1371/journal.pone.0069283 (PMC3720535; doi:10.1371/journal.pone.0069283)
Supplement: Table S3 — Log2 fold change of ex-siRNAs in different mutants compared to wild type. Normalized reads in Table S2 were used to calculate the fold change of ex-siRNAs in the ago-1 − mutant compared to wild type strain. Log2 of the fold changes in dcl − (dcl-1 −, dcl-2 − and the double mutant dcl-1−/dcl-2 −) and rdrp − (rdrp-1 − and rdrp-2 −) mutants are also shown in this table. The data are sorted for the fold change in dcl-2 − strain, which almost perfectly separated the four ex-siRNA classes from each other. Class 1, 2, 3 and 4 exons have yellow, white, blue and grey background, respectively. Values that represent a threefold or larger change (Log2 fold ≥ −1.6) are in bold. Decrease in expression is shown in red and increase in expression is shown in green. (XLS) [file pone.0069283.s011.xls]

## Sheet: Hoja1
Transcript ID	Exon Number	Exon coordinates	dcl-1- log2 fold change vs WT	dcl-2- log2 fold change vs WT	dcl-1-/2- log2 fold change vs WT	rdrp-1- log2 fold change vs WT	rdrp-2- log2 fold change vs WT	ago-1- log2 fold change vs WT	KOG ID	KOG Annotation	KOG Process
80452	3	scaffold_3/3981817-3982026	0.336028	-29.7092	-9.29216	3.16859	-0.999507	-3.57791	KOG0032	Ca2+/calmodulin-dependent protein kinase, EF-Hand protein superfamily	CELLULAR PROCESSES AND SIGNALING
80794	2	scaffold_4/221727-222345	0.327219	-29.1177	-7.70069	4.39616	-0.381015	-8.33812
80452	8	scaffold_3/3981208-3981332	0.155463	-9.13916	-7.01942	3.97545	-1.53382	-4.07473	KOG0032	Ca2+/calmodulin-dependent protein kinase, EF-Hand protein superfamily	CELLULAR PROCESSES AND SIGNALING
80794	3	scaffold_4/222499-223296	0.60293	-8.84053	-9.8836	3.77901	-1.29814	-13.7056
82197	3	scaffold_5/531317-531406	-0.704393	-8.56236	-7.53302	6.51211	0.695197	-4.20515
82372	7	scaffold_5/1078207-1078423	1.53998	-8.31079	-8.68143	3.69116	-2.7146	-31.9204
80452	9	scaffold_3/3980953-3981152	0.327098	-8.23335	-10.3248	2.134	-2.11354	-5.32056	KOG0032	Ca2+/calmodulin-dependent protein kinase, EF-Hand protein superfamily	CELLULAR PROCESSES AND SIGNALING
80452	10	scaffold_3/3980645-3980889	0.635737	-7.7632	-10.8576	3.87053	-2.25743	-6.74464	KOG0032	Ca2+/calmodulin-dependent protein kinase, EF-Hand protein superfamily	CELLULAR PROCESSES AND SIGNALING
85302	1	scaffold_9/356928-358271	-0.139015	-5.89085	-8.41743	2.16785	-1.35119	-4.13533
77442	1	scaffold_1/5124037-5124438	0.115566	-7.74244	-12.3689	-8.98575	-2.47492	-5.12285
83462	3	scaffold_6/1408981-1409119	0.982175	-7.60134	-6.90946	-4.71682	1.40266	-3.46573
83987	4	scaffold_7/173394-173798	0.186393	-7.45121	-8.0757	-5.34778	1.00111	-2.09461	KOG2567	Uncharacterized conserved protein	POORLY CHARACTERIZED
86881	2	scaffold_14/36463-36761	0.0520777	-6.93392	-10.8569	-6.52797	0.344492	-6.26493
77020	3	scaffold_1/3654843-3654911	-0.298115	-6.63685	-8.8295	-6.46693	-0.503709	-7.99299
82926	1	scaffold_5/2791759-2792121	0.242973	-6.08679	-9.52289	-5.91548	0.968029	-7.94929
84406	2	scaffold_7/1557627-1557731	-0.417043	-5.85544	-8.07157	-6.21309	-0.231286	-4.8321	KOG4157	beta-1,6-N-acetylglucosaminyltransferase, contains WSC domain	METABOLISM
80649	2	scaffold_3/4614063-4614312	0.0594902	-5.71879	-8.94632	-5.2275	1.54105	-1.95499
77050	2	scaffold_1/3768890-3769513	0.145364	-5.65833	-9.37873	-5.87807	0.648468	-7.141
86467	2	scaffold_12/343883-344588	-0.000224106	-5.6524	-7.84504	-6.06743	0.157773	-3.86449	KOG1216	von Willebrand factor and related coagulation proteins	CELLULAR PROCESSES AND SIGNALING
86354	2	scaffold_11/902332-902555	0.660587	-5.60392	-30.059	-4.65824	1.4533	-7.29966
83611	1	scaffold_6/1910377-1910660	0.489782	-5.58277	-8.08784	-4.9457	1.65048	-4.25265
84460	1	scaffold_7/1737557-1738078	-0.172286	-5.52274	-7.96217	-6.20351	0.955463	-2.75666
86022	2	scaffold_10/1160379-1161128	0.521059	-5.44023	-8.27437	-4.26553	1.94055	-3.95008	KOG4701	Chitinase	CELLULAR PROCESSES AND SIGNALING
82518	1	scaffold_5/1533459-1534490	-0.105283	-5.42525	-4.17458	-3.57388	1.2841	-5.9674
83098	2	scaffold_6/117553-120449	0.389285	-5.34819	-5.70551	-4.6186	0.513724	-5.77307	KOG2992	Nucleolar GTPase/ATPase p130	CELLULAR PROCESSES AND SIGNALING
79776	1	scaffold_3/1783458-1784549	0.559845	-5.33789	-8.96098	-6.25659	0.611817	-4.6769
76230	1	scaffold_1/1082263-1082508	0.122834	-5.33762	-9.53027	-6.58273	0.225694	-3.61995
84929	2	scaffold_8/1056348-1056794	0.957245	-5.32093	-8.45139	-5.82913	0.284483	-3.67453
77527	1	scaffold_1/5438029-5438439	0.500262	-5.31399	-9.88403	-5.38878	1.17389	-3.95107
84406	3	scaffold_7/1557038-1557444	0.83012	-5.30414	-6.75417	-4.58425	2.30363	-2.84385	KOG4157	beta-1,6-N-acetylglucosaminyltransferase, contains WSC domain	METABOLISM
81030	2	scaffold_4/983106-985686	0.303178	-5.19709	-5.37727	-4.86468	0.523984	-6.45895	KOG2992	Nucleolar GTPase/ATPase p130	CELLULAR PROCESSES AND SIGNALING
80938	1	scaffold_4/713508-714012	0.746644	-5.16627	-9.621	-5.04034	1.31663	-4.09969
79278	2	scaffold_3/124858-125136	1.3395	-5.12476	-6.5664	-3.13515	3.24436	-3.74162
85623	3	scaffold_9/1396263-1396750	-0.0123909	-5.08383	-8.41091	-4.82809	1.26942	-3.30163
85642	3	scaffold_9/1466049-1466356	-0.501228	-5.06435	-10.557	-8.11639	-1.40269	-7.25579	KOG2992	Nucleolar GTPase/ATPase p130	CELLULAR PROCESSES AND SIGNALING
84958	2	scaffold_8/1160742-1161010	0.876006	-5.06398	-8.51401	-4.15144	1.70715	-3.84158
82471	1	scaffold_5/1385520-1386187	0.16814	-5.05278	-9.44832	-5.58859	0.871349	-4.32584
84406	4	scaffold_7/1556364-1556890	1.1932	-5.03691	-8.21911	-5.4081	1.07878	-3.048	KOG4157	beta-1,6-N-acetylglucosaminyltransferase, contains WSC domain	METABOLISM
79493	2	scaffold_3/887762-888202	0.295904	-4.96138	-9.28845	-5.26609	1.03271	-3.95754
83227	4	scaffold_6/597550-597630	1.26775	-4.95964	-30.4941	-4.77855	1.56527	-7.2406
86627	4	scaffold_13/5884-6047	-0.21148	-4.9322	-29.8039	-5.60933	1.19446	-3.1943
76229	1	scaffold_1/1081086-1081463	0.465048	-4.92928	-8.60574	-4.43868	2.01166	-3.03915
76403	1	scaffold_1/1640877-1641371	1.37377	-4.9077	-29.0012	-5.63662	1.15514	-4.515	KOG0987	DNA helicase PIF1/RRM3	METABOLISM
78466	2	scaffold_2/2517721-2517834	-0.438183	-4.881	-7.79128	-5.76188	0.780274	-4.76604
83695	1	scaffold_6/2169946-2170141	0.914253	-4.86961	-7.90775	-4.17983	1.80656	-2.09947
81492	2	scaffold_4/2473055-2473493	0.490914	-4.84214	-7.58425	-4.80664	1.18575	-2.69116
78304	2	scaffold_2/1982995-1983659	0.163015	-4.79187	-29.0739	-7.87933	-0.551027	-1.04486
12058	4	scaffold_14/170597-170684	0.5219	-4.70623	-8.27655	-6.05415	0.250456	-5.878	KOG4400	E3 ubiquitin ligase interacting with arginine methyltransferase	CELLULAR PROCESSES AND SIGNALING
78304	3	scaffold_2/1982174-1982848	0.46469	-4.69212	-5.99211	-6.55011	-0.410554	-2.61805
78325	1	scaffold_2/2063997-2064857	1.15014	-4.66268	-8.86821	-3.19278	3.74741	-3.33503
83973	2	scaffold_7/120965-121366	-0.171668	-4.63591	-7.50098	-5.26394	1.09361	-3.08193
83735	2	scaffold_6/2299412-2299851	0.487858	-4.62466	-8.66279	-3.93488	2.14007	-2.32295	KOG4157	beta-1,6-N-acetylglucosaminyltransferase, contains WSC domain	METABOLISM
76941	2	scaffold_1/3394456-3394653	-0.109675	-4.61576	-29.4875	-6.2929	0.223296	-4.93534
85423	1	scaffold_9/724950-726074	0.780631	-4.60196	-9.04821	-5.69439	0.583476	-4.32382
79285	2	scaffold_3/155187-155833	0.499868	-4.5988	-9.92587	-4.31749	1.55614	-4.19795	KOG3105	DNA-binding centromere protein B (CENP-B)	METABOLISM
84944	2	scaffold_8/1104658-1105011	0.220399	-4.5714	-7.02332	-5.17532	1.32053	-2.34042
86787	1	scaffold_13/523594-524166	-0.0604432	-4.54961	-7.22607	-4.69803	1.6328	-3.09091
12058	1	scaffold_14/191369-191524	0.548199	-4.54757	-8.29434	-6.01681	0.287201	-4.98559	KOG4400	E3 ubiquitin ligase interacting with arginine methyltransferase	CELLULAR PROCESSES AND SIGNALING
84646	1	scaffold_8/153294-153408	0.446457	-4.51644	-29.1261	-3.76489	2.94833	-5.87258
83826	3	scaffold_6/2608182-2608596	0.0220324	-4.49346	-8.68385	-5.73899	0.725029	-2.39712
85223	2	scaffold_9/103157-103529	1.19024	-4.48499	-7.45775	-3.55998	3.21774	-2.09605
85857	1	scaffold_10/603983-604549	0.414576	-4.47903	-7.15577	-5.33634	0.959288	-4.10471
84944	1	scaffold_8/1104133-1104555	0.381637	-4.46179	-8.97411	-4.41733	1.87273	-4.53829
79511	1	scaffold_3/942512-942677	-0.307993	-4.45832	-9.39328	-6.1922	0.451066	-4.88209
86335	1	scaffold_11/829803-830513	0.275711	-4.43458	-7.52504	-4.60575	1.51517	-4.58128
82833	1	scaffold_5/2511750-2512073	0.300737	-4.42081	-9.37667	-4.27713	1.78025	-3.26441
83411	2	scaffold_6/1241223-1241662	0.917862	-4.41871	-9.81103	-4.9495	1.82436	-1.76118
81899	1	scaffold_4/3843333-3844379	0.450738	-4.41741	-9.39011	-5.87013	0.676385	-4.22305	KOG0017	FOG: Transposon-encoded proteins with TYA, reverse transcriptase, integrase domains in various combinations	POORLY CHARACTERIZED
78926	1	scaffold_2/3986963-3987698	1.33424	-4.41715	-9.36179	-5.19369	1.30626	-3.44727
84773	2	scaffold_8/559478-559878	0.145627	-4.41603	-6.70143	-5.80835	0.329237	-4.04118
83986	1	scaffold_7/171315-171894	0.54965	-4.40385	-6.29592	-5.47472	0.747337	-3.86821	KOG0515	p53-interacting protein 53BP/ASPP, contains ankyrin and SH3 domains	METABOLISM
80992	3	scaffold_4/871849-872545	0.530565	-4.3979	-10.8806	-5.54837	1.26768	-1.75571
77205	1	scaffold_1/4306555-4307445	1.46724	-4.36376	-7.99346	-5.25934	1.11954	-3.23731
94382	1	scaffold_3/877162-877947	0.204423	-4.35331	-6.31895	-5.33603	1.69036	-1.83277
86261	1	scaffold_11/594283-595659	0.755677	-4.3342	-9.09862	-4.81101	1.93084	-4.19425	KOG1955	Ral-GTPase effector RALBP1	CELLULAR PROCESSES AND SIGNALING
83353	1	scaffold_6/1031039-1031890	1.11273	-4.31561	-6.67109	-4.1766	2.04852	-1.6
84657	3	scaffold_8/197621-198326	0.041716	-4.29295	-10.7756	-5.64045	0.98505	-1.8769
77020	1	scaffold_1/3653999-3654359	0.678919	-4.26415	-10.9142	-0.092967	1.81288	-4.63938
78887	3	scaffold_2/3868791-3868871	0.332896	-4.24596	-9.6794	-6.63292	-0.0859607	-8.33025
76982	2	scaffold_1/3517472-3518170	0.372649	-4.22505	-7.13533	-4.31831	2.24361	-1.67128
85309	3	scaffold_9/378459-378911	0.861893	-4.21587	-8.05574	-4.29972	2.30369	-3.71653
84773	1	scaffold_8/560127-560715	0.360128	-4.21216	-7.09493	-5.28027	1.22656	-3.60715
81795	1	scaffold_4/3482338-3483366	0.366435	-4.20477	-5.99372	-4.36393	2.31892	-3.35842
81796	1	scaffold_4/3488671-3489699	0.366435	-4.20477	-5.99372	-4.36393	2.31892	-3.35842
76077	3	scaffold_1/596743-597906	0.87032	-4.1852	-8.30826	-4.78683	1.47944	-3.69295
81619	2	scaffold_4/2940973-2941407	0.325202	-4.17381	-7.68613	-4.5896	1.33063	-1.92078
84461	3	scaffold_7/1739400-1739807	1.62417	-4.14738	-7.64746	-4.7026	1.65652	-1.71099
77036	2	scaffold_1/3714910-3715365	0.673764	-4.14114	-6.99149	-4.81968	1.49403	-2.38616
83986	2	scaffold_7/170791-171256	0.790085	-4.12843	-9.24589	-4.61446	1.92627	-3.05889	KOG0515	p53-interacting protein 53BP/ASPP, contains ankyrin and SH3 domains	METABOLISM
76488	1	scaffold_1/1902838-1904074	0.168199	-4.09723	-6.72977	-6.7908	-1.36061	-4.86856
83187	7	scaffold_6/431301-432410	0.502627	-4.07671	-8.31375	-5.45814	0.86106	-2.69204	KOG0384	Chromodomain-helicase DNA-binding protein	INFORMATION STORAGE AND PROCESSING
84912	2	scaffold_8/997021-997518	0.917187	-4.07315	-8.22218	-3.8106	2.8444	-3.15483
84406	1	scaffold_7/1557907-1558038	0.503758	-4.0499	-8.08803	-5.22296	1.10883	-3.36011	KOG4157	beta-1,6-N-acetylglucosaminyltransferase, contains WSC domain	METABOLISM
76230	2	scaffold_1/1082753-1083250	0.468469	-4.04848	-10.1237	-5.5468	1.06197	-5.1015
83986	6	scaffold_7/168910-169627	-0.208876	-4.03913	-8.76511	-5.29169	1.04213	-4.12331	KOG0515	p53-interacting protein 53BP/ASPP, contains ankyrin and SH3 domains	METABOLISM
77325	2	scaffold_1/4737163-4737339	0.836106	-3.99484	-8.44723	-4.9192	2.00081	-2.70192
77038	1	scaffold_1/3725858-3726466	0.0114657	-3.97765	-8.47421	-5.57172	0.827796	-3.73213
76158	1	scaffold_1/860701-862188	-0.022898	-3.97608	-6.56213	-5.7356	0.400236	-4.16919	KOG4400	E3 ubiquitin ligase interacting with arginine methyltransferase	CELLULAR PROCESSES AND SIGNALING
82415	1	scaffold_5/1225644-1227101	-0.022898	-3.97608	-6.56213	-5.7356	0.400236	-4.16919	KOG4400	E3 ubiquitin ligase interacting with arginine methyltransferase	CELLULAR PROCESSES AND SIGNALING
84406	5	scaffold_7/1556113-1556219	-0.686344	-3.97459	-30.1176	-6.46352	-1.06757	-7.86406	KOG4157	beta-1,6-N-acetylglucosaminyltransferase, contains WSC domain	METABOLISM
83549	2	scaffold_6/1695393-1695862	-0.465319	-3.96303	-10.7988	-6.68753	0.157218	-4.35383
84826	4	scaffold_8/723873-724404	1.4784	-3.95781	-9.56014	-5.24694	1.26665	-3.24385	KOG0666	Cyclin C-dependent kinase CDK8	INFORMATION STORAGE AND PROCESSING
86260	3	scaffold_11/586459-587172	0.520157	-3.94974	-8.90989	-5.22951	1.68234	-3.69545
86330	2	scaffold_11/808707-809099	1.00724	-3.9333	-8.50098	-5.91602	1.21669	-2.77306
78207	2	scaffold_2/1654828-1655468	1.14319	-3.93034	-7.58973	-3.08548	3.29089	-1.79577
85624	2	scaffold_9/1397600-1398069	0.45449	-3.92964	-7.53991	-2.66399	2.99682	-1.8725
80938	2	scaffold_4/714079-715358	0.647684	-3.9237	-7.23669	-4.87437	1.46345	-1.92886
84919	1	scaffold_8/1023557-1024216	0.627179	-3.90999	-8.15345	-5.12197	1.31121	-2.9303
77142	3	scaffold_1/4092560-4093255	1.22801	-3.90664	-6.35856	-3.7363	2.34663	-1.15357
84945	1	scaffold_8/1106093-1106927	1.01438	-3.89489	-7.96181	-5.54677	1.07193	-3.87481
95230	2	scaffold_5/2699985-2700489	0.583286	-3.87213	-5.82862	-3.86113	2.43719	-1.6
95350	2	scaffold_6/1124217-1124721	0.583286	-3.87213	-5.82862	-3.86113	2.43719	-1.6
94937	2	scaffold_4/3208386-3208890	0.565026	-3.87011	-5.82661	-3.85911	2.44115	-1.6
85309	2	scaffold_9/378995-379313	1.22716	-3.8637	-7.98116	-3.20543	2.95813	-1.70105
76071	1	scaffold_1/576695-577080	1.55714	-3.86196	-6.88982	-4.42389	2.39373	-1.6
83115	3	scaffold_6/177828-177954	0.486034	-3.83443	-29.8745	-7.35799	0.316436	-6.43199
78520	1	scaffold_2/2681154-2681873	0.251985	-3.82887	-6.85418	-5.06888	1.43537	-2.58922
80750	3	scaffold_4/46056-46615	0.743464	-3.82552	-9.18558	-4.82552	1.43037	-2.71101
79511	2	scaffold_3/942165-942452	0.352954	-3.82261	-5.88025	-4.81885	1.51254	-1.17439
77620	7	scaffold_1/5748217-5748461	0.751329	-3.80776	-7.41262	-4.63501	1.68591	-2.04505
78345	1	scaffold_2/2139284-2140603	0.213105	-3.73741	-8.673	-5.12868	1.13096	-2.7639	KOG0335	ATP-dependent RNA helicase	INFORMATION STORAGE AND PROCESSING
77620	6	scaffold_1/5748514-5748766	0.821573	-3.73464	-6.50917	-5.18724	1.09431	-3.1436
82247	1	scaffold_5/671457-672308	1.99772	-3.7301	-6.06652	-5.00938	1.06193	-2.5666	KOG4574	RNA-binding protein (contains RRM and Pumilio-like repeats)	POORLY CHARACTERIZED
86417	2	scaffold_12/198534-198891	0.588183	-3.72714	-28.918	-4.81649	1.68699	-2.03921
84880	1	scaffold_8/891752-892285	0.101805	-3.72594	-7.29045	-5.47477	0.940896	-3.55813	KOG1060	Vesicle coat complex AP-3, beta subunit	CELLULAR PROCESSES AND SIGNALING
79798	1	scaffold_3/1838134-1839573	0.979502	-3.69533	-7.87706	-5.26951	1.57189	-3.93753
77325	3	scaffold_1/4736719-4737143	0.456686	-3.69362	-8.77196	-5.24393	0.628232	-2.2328
80110	1	scaffold_3/2832513-2833293	0.342991	-3.69128	-7.20172	-4.84651	1.4764	-1.74406
82337	2	scaffold_5/974886-975284	-0.242129	-3.67628	-1.50357	-3.52356	2.83206	-1.33869	KOG0123	Polyadenylate-binding protein (RRM superfamily)	INFORMATION STORAGE AND PROCESSING
85526	8	scaffold_9/1064948-1065522	0.0982479	-3.6503	-8.06666	-5.46762	1.18804	-3.25749
77503	3	scaffold_1/5325916-5326458	0.651236	-3.63611	-6.38397	-4.22216	2.02774	-1.6
79713	2	scaffold_3/1574919-1575739	0.665537	-3.63609	-8.69684	-4.86544	1.61046	-2.12306
13790	2	scaffold_11/701013-701644	0.219269	-3.62611	-9.3186	-4.07248	1.32608	-3.0752	KOG4585	Predicted transposase	INFORMATION STORAGE AND PROCESSING
82579	1	scaffold_5/1705057-1705938	1.05814	-3.60382	-5.5151	-4.19757	2.30971	-1.43195
82472	1	scaffold_5/1386278-1386946	1.21862	-3.5865	-6.64662	-4.05315	2.38292	-2.2754
84478	1	scaffold_7/1792947-1793777	0.213378	-3.57184	-7.71755	-5.90374	0.703024	-3.0144	KOG3302	TATA-box binding protein (TBP), component of TFIID and TFIIIB	INFORMATION STORAGE AND PROCESSING
78553	1	scaffold_2/2800703-2801268	0.237892	-3.56608	-8.94127	-6.11309	1.43999	-4.87156
85021	2	scaffold_8/1366997-1367586	0.77606	-3.55203	-7.45954	-4.09813	2.12713	-2.95841
93912	2	scaffold_1/4880123-4880627	1.07326	-3.53271	-6.00446	-4.02157	2.24006	-1.67101
85822	1	scaffold_10/478662-479450	0.67863	-3.52552	-7.54631	-5.22575	1.09287	-2.20267
80749	2	scaffold_4/44011-44666	-0.410903	-3.52507	-7.50027	-6.09084	0.537682	-3.41412	KOG1951	GTP-binding protein AARP2 involved in 40S ribosome biogenesis	INFORMATION STORAGE AND PROCESSING
85421	1	scaffold_9/713690-714001	1.05197	-3.49261	-8.49099	-5.01758	1.06934	-2.551
79753	2	scaffold_3/1704439-1705752	0.570634	-3.49012	-7.58101	-4.62728	1.7569	-3.20054
81619	1	scaffold_4/2942169-2942519	-0.385411	-3.48643	-30.8384	-6.12022	-0.089512	-5.39269
81974	2	scaffold_4/4081808-4082279	0.692534	-3.44204	-7.85546	-4.45662	1.92847	-1.95776
92875	3	scaffold_8/527049-528043	0.434533	-3.43884	-6.05656	-6.46029	0.654379	-3.30378	KOG0516	Dystonin, GAS (Growth-arrest-specific protein), and related proteins	CELLULAR PROCESSES AND SIGNALING
77039	1	scaffold_1/3726747-3728591	0.660308	-3.41872	-6.44658	-5.00494	1.79338	-1.69473
75923	3	scaffold_1/89768-90466	0.936321	-3.40322	-7.30719	-4.37621	1.86723	-3.32737
80762	3	scaffold_4/98233-98744	0.696055	-3.35441	-7.55143	-4.44709	2.05464	-2.64227	KOG0333	U5 snRNP-like RNA helicase subunit	INFORMATION STORAGE AND PROCESSING
84987	1	scaffold_8/1244913-1245597	0.886436	-3.33343	-9.06005	-5.54849	0.234787	-4.43835	KOG0672	Halotolerance protein HAL3 (contains flavoprotein domain)	METABOLISM
94937	1	scaffold_4/3207902-3208330	0.864121	-3.32676	-5.22472	-5.26536	1.23259	-4.78157
93912	1	scaffold_1/4880683-4881111	0.867949	-3.32443	-5.22239	-5.2539	1.21755	-4.85488
95230	1	scaffold_5/2699501-2699929	0.867949	-3.32443	-5.22239	-5.2539	1.21755	-4.85488
95350	1	scaffold_6/1123733-1124161	0.8651	-3.32306	-5.22102	-5.3177	1.19477	-4.90445
77620	5	scaffold_1/5748823-5748960	0.259905	-3.31674	-10.0602	-5.6028	0.864499	-6.94982
78952	2	scaffold_2/4054027-4054572	-0.279449	-3.27688	-6.64954	-5.46785	0.604718	-2.29718
78302	1	scaffold_2/1972074-1973272	-0.00423252	-3.24042	-10.7371	-6.47404	0.172515	-2.93877	KOG3434	60S ribosomal protein L22	INFORMATION STORAGE AND PROCESSING
81974	3	scaffold_4/4081436-4081756	0.688262	-3.23918	-8.10778	-3.84099	2.76838	-0.671066
82337	3	scaffold_5/975873-976423	0.449689	-3.20663	-4.66902	-4.69088	1.40964	-1.80693	KOG0123	Polyadenylate-binding protein (RRM superfamily)	INFORMATION STORAGE AND PROCESSING
85972	2	scaffold_10/971414-971814	1.1621	-3.19276	-5.72458	-4.61961	1.50877	-1.39857
82208	2	scaffold_5/579078-579439	1.1584	-3.19109	-7.10137	-3.90528	2.48368	-2.25397
76601	2	scaffold_1/2273087-2273423	0.859459	-3.18263	-7.58668	-4.60744	1.53404	-4.56114
85468	2	scaffold_9/866120-866442	0.766865	-3.14558	-7.88203	-6.10442	0.352888	-3.88203
78011	5	scaffold_2/1011977-1012132	-0.300293	-3.12714	-5.71136	-5.82721	0.871979	-5.04558
77392	1	scaffold_1/4949308-4950310	0.83053	-3.12487	-7.08411	-4.42528	1.60569	-1.66847
86665	2	scaffold_13/113555-113838	0.337005	-3.09361	-8.60743	-6.29062	0.220525	-4.53734
85823	2	scaffold_10/480769-482154	0.639139	-3.08984	-9.23134	-5.08643	1.331	-2.82033
82026	1	scaffold_4/4254335-4254765	-0.412449	-3.08759	-6.51332	-4.90564	1.26637	-2.33832
85066	1	scaffold_8/1517145-1517723	0.746563	-3.07461	-6.69771	-3.87936	1.87038	-1.64786
86930	3	scaffold_19/3514-4305	1.24119	-3.0555	-7.80631	-5.57038	0.834267	-4.28052
76838	1	scaffold_1/3062334-3062715	0.15062	-3.04601	-8.12574	-5.11666	1.20085	-3.29669
78926	2	scaffold_2/3987729-3988516	1.09153	-3.04423	-6.82387	-4.37799	2.32089	-2.13175
86476	1	scaffold_12/381044-381493	0.525136	-3.04285	-7.27922	-4.93417	1.66793	-2.27604
85556	3	scaffold_9/1162881-1163279	0.751249	-3.03375	-6.37701	-3.31935	3.07708	-0.51322
77282	1	scaffold_1/4571983-4572828	0.764332	-2.99209	-8.519	-5.12914	1.22826	-2.10266	KOG0017	FOG: Transposon-encoded proteins with TYA, reverse transcriptase, integrase domains in various combinations	POORLY CHARACTERIZED
78743	1	scaffold_2/3368696-3369199	1.34605	-2.97808	-6.19421	-3.88399	2.27187	-1.82427
75939	4	scaffold_1/141945-142387	-0.1179	-2.97588	-6.59991	-6.51745	0.0761687	-3.46048
86485	1	scaffold_12/412121-412755	0.643871	-2.95893	-6.90498	-4.90498	1.58897	-2.54799
85742	2	scaffold_10/206845-207520	1.25756	-2.94847	-6.67444	-4.31187	2.19355	-1.62
84203	4	scaffold_7/868046-868696	0.375656	-2.93079	-7.42836	-4.82209	1.47283	-2.59366
85731	2	scaffold_10/171393-172046	0.657424	-2.9194	-7.93732	-6.52345	0.102659	-5.10231
77203	1	scaffold_1/4299268-4300776	0.107027	-2.91352	-8.84426	-5.54309	1.1115	-3.00415	KOG0335	ATP-dependent RNA helicase	INFORMATION STORAGE AND PROCESSING
83994	1	scaffold_7/202031-203362	0.356813	-2.85186	-7.93751	-5.37836	1.26164	-1.97542	KOG0335	ATP-dependent RNA helicase	INFORMATION STORAGE AND PROCESSING
80623	1	scaffold_3/4533270-4533629	0.250342	-2.84907	-7.59246	-5.49292	1.35577	-3.33014
86022	1	scaffold_10/1159093-1160364	0.727914	-2.84411	-8.22002	-5.12832	1.12987	-2.44523	KOG4701	Chitinase	CELLULAR PROCESSES AND SIGNALING
76330	4	scaffold_1/1396153-1396563	0.321581	-2.83477	-4.01571	-4.66998	1.21824	-2.82355	KOG1060	Vesicle coat complex AP-3, beta subunit	CELLULAR PROCESSES AND SIGNALING
82275	1	scaffold_5/770918-771475	0.979004	-2.82931	-7.84297	-4.69271	2.03124	-2.96867
77171	3	scaffold_1/4195276-4195774	0.42832	-2.82292	-7.45685	-4.0258	2.26236	-2.30421
84957	2	scaffold_8/1158944-1159311	0.333521	-2.81631	-6.38152	-5.56336	1.08917	-3.80417
85642	4	scaffold_9/1465434-1466006	0.520892	-2.81047	-6.88585	-6.11851	0.517391	-2.72734	KOG2992	Nucleolar GTPase/ATPase p130	CELLULAR PROCESSES AND SIGNALING
77520	4	scaffold_1/5401597-5402614	0.628534	-2.77746	-9.95024	-4.88723	1.43045	-2.40335
85164	1	scaffold_8/1842895-1843293	1.37338	-2.77079	-6.22609	-3.82461	2.77068	-1.45073
86260	1	scaffold_11/587613-587843	0.265571	-2.73331	-8.06166	-5.19659	0.863258	-2.84942
82417	2	scaffold_5/1232933-1233287	1.04775	-2.7151	-7.92919	-3.69397	2.71808	-2.64731
78167	2	scaffold_2/1505433-1506736	0.428441	-2.69365	-8.16922	-5.14215	1.46352	-1.70863	KOG0335	ATP-dependent RNA helicase	INFORMATION STORAGE AND PROCESSING
78424	4	scaffold_2/2389587-2390063	0.360236	-2.6806	-6.01269	-5.05709	1.88683	-2.81868
85892	2	scaffold_10/698033-698745	0.66828	-2.67351	-6.37779	-4.11416	2.62066	-2.17608
85565	1	scaffold_9/1194439-1195285	1.61005	-2.63608	-6.24465	-4.94486	1.79633	-2.16453
79577	1	scaffold_3/1142121-1142864	0.672661	-2.6283	-8.57625	-5.15164	1.36776	-4.15384
82385	4	scaffold_5/1120412-1121026	0.141844	-2.6144	-3.41662	-4.10349	1.00925	-1.87576	KOG0672	Halotolerance protein HAL3 (contains flavoprotein domain)	METABOLISM
86685	3	scaffold_13/169909-170206	1.0875	-2.60712	-7.0283	-5.48773	1.34323	-3.30671	KOG4373	Predicted 3'-5' exonuclease	POORLY CHARACTERIZED
83142	4	scaffold_6/262675-263007	0.548564	-2.56182	-8.38442	-4.46613	1.89613	-2.67542
80443	2	scaffold_3/3941319-3941570	0.962373	-2.56148	-8.08549	-5.10887	1.61123	-3.37715
78011	6	scaffold_2/1012203-1012388	0.389102	-2.55529	-5.31259	-3.3623	2.9398	-2.08887
77331	3	scaffold_1/4760885-4761330	0.569742	-2.54612	-6.29975	-4.87481	1.18641	-1.62
80061	4	scaffold_3/2703221-2706571	0.850194	-2.51591	-10.9618	-4.55728	1.64284	-2.67015	KOG4373	Predicted 3'-5' exonuclease	POORLY CHARACTERIZED
79134	2	scaffold_2/4622978-4623681	1.11321	-2.4693	-7.16577	-4.09783	2.0696	-2.13392
85793	1	scaffold_10/380803-381465	0.786936	-2.34936	-6.61923	-3.7681	2.64213	-1.22571
76105	2	scaffold_1/689628-690463	0.82433	-2.34086	-5.94353	-4.86975	1.60098	-2.21058
79714	1	scaffold_3/1576827-1577282	0.0012013	-2.32547	-7.64439	-5.78457	0.572535	-1.91622
78120	2	scaffold_2/1345771-1347165	0.740777	-2.31245	-7.39425	-5.60417	0.499306	-2.33211	KOG4701	Chitinase	CELLULAR PROCESSES AND SIGNALING
79907	2	scaffold_3/2179529-2179845	0.456094	-2.29695	-6.40991	-4.60047	2.09436	-2.09309
79959	1	scaffold_3/2368958-2370289	0.611927	-2.25997	-8.25756	-5.15802	1.37291	-3.15352	KOG4373	Predicted 3'-5' exonuclease	POORLY CHARACTERIZED
85846	1	scaffold_10/568235-568855	1.3599	-2.25276	-8.87586	-3.89205	2.669	-0.142117
83695	2	scaffold_6/2170419-2171438	0.692545	-2.24855	-7.21097	-5.37611	1.00998	-3.58482
83652	1	scaffold_6/2033515-2034074	1.12817	-2.21905	-7.26531	-3.56487	2.51497	-3.02064
86294	2	scaffold_11/701954-702426	-0.573823	-2.19253	-8.04064	-6.35518	-0.12044	-3.49893
79183	2	scaffold_2/4804199-4804775	0.729296	-2.18379	-6.71413	-3.82012	2.53243	-1.6
76941	3	scaffold_1/3395233-3395554	0.961766	-2.1816	-6.67943	-4.08828	2.31055	-3.07674
94870	1	scaffold_4/2430874-2431477	0.911543	-2.16472	-2.95723	-4.48577	0.571612	-4.89007
86048	1	scaffold_10/1244037-1244474	0.641898	-2.13532	-7.60874	-5.32863	0.877569	-3.6435
80244	4	scaffold_3/3257954-3258378	0.0826062	-2.11806	-6.81793	-5.92148	0.884706	-4.19529
80211	1	scaffold_3/3150334-3150771	0.48908	-2.07431	-8.22805	-4.92949	1.38542	-1.82139
85168	2	scaffold_8/1862310-1862470	0.0560015	-2.03285	-7.1185	-6.85546	0.49716	-3.98568
82578	1	scaffold_5/1703889-1704440	0.626968	-2.00371	-4.89031	-4.18881	2.18182	-0.791173
79061	1	scaffold_2/4401629-4402084	0.948967	-1.92805	-6.36436	-3.92296	2.1264	-0.925865
16281	1	scaffold_3/2835438-2836250	0.513561	-1.68357	-7.59646	-5.49692	1.77446	-2.43514	KOG3105	DNA-binding centromere protein B (CENP-B)	METABOLISM
85794	2	scaffold_10/382317-383973	0.857101	-1.65494	-7.30491	-4.39208	1.7439	-2.19361
85973	1	scaffold_10/971898-972629	0.522427	-1.60968	-6.42468	-3.78551	2.60763	-1.34411
85565	3	scaffold_9/1193514-1194184	1.24428	-1.60498	-7.28077	-5.18124	1.63084	-1.26848
86602	5	scaffold_12/857249-857737	0.993419	-1.4823	-8.25756	-4.12533	2.08919	-1.09841
92716	4	scaffold_7/1275720-1276037	-1.9453	-1.97892	-5.49242	-5.98641	-6.90462	-7.24945	KOG3855	Monooxygenase involved in coenzyme Q (ubiquinone) biosynthesis	METABOLISM
51581	1	scaffold_11/91274-92019	-1.06478	-1.5879	-2.47165	-2.9372	-3.41015	-5.82891
51423	6	scaffold_10/410047-410184	-1.91283	-1.14138	-3.59746	-6.19376	-4.91524	-32.4527	KOG1383	Glutamate decarboxylase/sphingosine phosphate lyase	METABOLISM
74643	4	scaffold_6/2729235-2729275	-1.69126	-1.03319	-3.79552	-5.66011	-4.31434	-7.70902	KOG0752	Mitochondrial solute carrier protein	METABOLISM
48689	4	scaffold_4/1252257-1253194	-1.26165	-0.99917	-4.11532	-4.8264	-4.62397	-6.84484
92980	?	scaffold_8/1564394-1564475	-1.29334	-0.971335	-2.72778	-5.20783	-4.36317	-29.7244
72854	1	scaffold_3/1273720-1274159	-1.60103	-0.895511	-3.60404	-7.92296	-5.93806	-9.70056	KOG4157	beta-1,6-N-acetylglucosaminyltransferase, contains WSC domain	METABOLISM
95577	1	scaffold_7/1416581-1416786	-0.80379	-0.891112	-2.12952	-4.30342	-3.85639	-6.65251
85223	1	scaffold_9/102724-103103	0.822882	-0.874291	-7.17742	-5.00749	1.62175	-1.34589
89225	2	scaffold_8/130841-131393	-1.02926	-0.868545	-3.30075	-2.78876	-4.49956	-4.89836	KOG1437	Fasciclin and related adhesion glycoproteins	CELLULAR PROCESSES AND SIGNALING
22967	10	scaffold_3/3643147-3643280	-0.486075	-0.749369	-2.52154	-3.4078	-3.44767	-6.77213
51876	4	scaffold_13/120191-121221	-1.09568	-0.487252	-3.34605	-4.83621	-3.08287	-6.24552	KOG3311	Ribosomal protein S18	INFORMATION STORAGE AND PROCESSING
85168	4	scaffold_8/1863231-1863332	-1.37108	-0.44881	-35.1367	-14.9421	-8.24632	-13.3572
88244	1	scaffold_4/476836-477179	-1.10155	-0.410745	-2.07261	-3.74241	-3.18153	-8.10731	KOG4464	Signaling protein RIC-8/synembryn (regulates neurotransmitter secretion)	CELLULAR PROCESSES AND SIGNALING
91077	1	scaffold_3/1288206-1288596	-0.835427	-0.397448	-2.41184	-3.84892	-4.00125	-8.94544	KOG4197	FOG: PPR repeat	POORLY CHARACTERIZED
95922	2	scaffold_10/633425-634769	-1.32373	-0.383862	-3.34066	-6.33228	-4.00834	-10.0855	KOG1298	Squalene monooxygenase	METABOLISM
94043	3	scaffold_2/976328-976736	-0.439803	-0.327576	-4.34675	-6.20206	-4.19972	-9.52036	KOG2355	Predicted ABC-type transport, ATPase component/CCR4 associated factor	POORLY CHARACTERIZED
90193	4	scaffold_1/3838489-3839674	-0.84579	-0.286574	-3.05003	-3.95624	-3.93597	-8.77795	KOG1192	UDP-glucuronosyl and UDP-glucosyl transferase	METABOLISM
93857	?	scaffold_1/3992924-3992966	-0.951565	-0.259614	-2.82112	-4.31326	-3.64438	-9.61181
93203	3	scaffold_10/195731-195897	-0.451777	-0.227511	-2.45528	-5.21727	-3.79362	-7.47043	KOG2483	Upstream transcription factor 2/L-myc-2 protein	INFORMATION STORAGE AND PROCESSING
24857	3	scaffold_1/702120-702316	-1.00084	-0.225858	-2.10142	-3.83999	-3.37655	-9.52048	KOG3466	NADH:ubiquinone oxidoreductase, NDUFB9/B22 subunit	METABOLISM
46499	1	scaffold_1/4749123-4750048	-0.403123	-0.216518	-2.60684	-2.39724	-1.95832	-7.33825	KOG4254	Phytoene desaturase	METABOLISM
93645	1	scaffold_1/1053113-1054103	-0.798777	-0.201116	-4.87124	-7.05257	-4.87124	-10.6375	KOG1203	Predicted dehydrogenase	METABOLISM
29038	4	scaffold_6/605338-605904	-0.72395	-0.187672	-2.7461	-4.1912	-3.02202	-8.68752	KOG2872	Uroporphyrinogen decarboxylase	METABOLISM
92041	1	scaffold_5/729937-730268	-0.864301	-0.183277	-3.10491	-5.02258	-4.14601	-9.496
33552	3	scaffold_2/422848-422919	-1.29368	-0.170379	-2.95409	-6.23019	-4.17219	-11.7582	KOG1535	Predicted fumarylacetoacetate hydralase	POORLY CHARACTERIZED
48455	4	scaffold_3/4670515-4670911	-0.699409	-0.155581	-2.73961	-3.64917	-3.37666	-6.52575
91402	3	scaffold_3/4117638-4117778	-0.437767	-0.144618	-2.66987	-4.48701	-3.62824	-8.07197	KOG1192	UDP-glucuronosyl and UDP-glucosyl transferase	METABOLISM
92570	5	scaffold_6/2760005-2760624	-0.0870479	-0.124594	-2.0833	-3.09171	-2.68149	-7.03272	KOG1939	Oxoprolinase	METABOLISM
36390	12	scaffold_3/4296474-4296740	-0.435784	-0.0902591	-2.4215	-4.16647	-3.58083	-8.79833	KOG1329	Phospholipase D1	METABOLISM
94536	5	scaffold_3/2643999-2644281	-0.376636	-0.0572273	-2.00041	-3.76347	-3.64778	-8.37958	KOG1043	Ca2+-binding transmembrane protein LETM1/MRS7	POORLY CHARACTERIZED
77956	6	scaffold_2/833114-833305	-0.68773	-0.0318834	-2.92235	-4.84082	-4.07436	-10.8632	KOG0157	Cytochrome P450 CYP4/CYP19/CYP26 subfamilies	METABOLISM
80654	7	scaffold_3/4629093-4629267	-0.789639	-0.0282315	-2.43285	-3.37136	-2.80006	-9.10122	KOG4342	Alpha-mannosidase	METABOLISM
86368	1	scaffold_11/938859-939465	0.575366	-0.0224042	-4.80245	-4.32737	1.06643	-2.0044
47807	1	scaffold_3/1419586-1420132	-0.249646	-0.0186989	-2.55275	-4.30831	-3.86965	-9.27103	KOG1050	Trehalose-6-phosphate synthase component TPS1 and related subunits	METABOLISM
86166	3	scaffold_11/257376-257712	-0.990303	-0.013715	-2.59093	-4.20416	-2.84472	-8.10838	KOG1708	Mitochondrial/chloroplast ribosomal protein L24	INFORMATION STORAGE AND PROCESSING
93062	3	scaffold_9/424451-424559	0.279835	-0.00154713	-2.97352	-2.90573	-3.66746	-7.24682	KOG4813	Translation initiation factor eIF3, p35 subunit	INFORMATION STORAGE AND PROCESSING
37397	1	scaffold_3/136174-136288	-0.729278	-0.00118031	-2.71681	-3.95219	-3.66501	-5.65904	KOG1752	Glutaredoxin and related proteins	CELLULAR PROCESSES AND SIGNALING
96051	3	scaffold_12/369713-370797	-0.195071	0.005123	-3.47104	-3.92497	-3.26188	-6.72131	KOG1321	Protoheme ferro-lyase (ferrochelatase)	METABOLISM
31141	3	scaffold_1/752396-752498	-0.915403	0.00635839	-3.03053	-5.8478	-4.26073	-9.87333	KOG3477	Putative cytochrome c oxidase, subunit COX19	METABOLISM
85828	5	scaffold_10/502786-502979	-0.536164	0.0068199	-3.35347	-6.82674	-3.99615	-10.0638	KOG4305	RhoGEF GTPase	CELLULAR PROCESSES AND SIGNALING
90818	6	scaffold_2/3893535-3893918	0.0628472	0.0448615	-3.16928	-4.7755	-4.57136	-10.432	KOG0324	Uncharacterized conserved protein	POORLY CHARACTERIZED
32849	2	scaffold_1/3239157-3239235	-1.48838	0.0856838	-2.14001	-3.32895	-2.74584	-29.5441	KOG1068	Exosomal 3'-5' exoribonuclease complex, subunit Rrp41 and related exoribonucleases	INFORMATION STORAGE AND PROCESSING
94604	3	scaffold_3/3519451-3520227	-0.183228	0.102092	-3.57708	-5.10949	-3.88674	-7.3067	KOG4730	D-arabinono-1, 4-lactone oxidase	CELLULAR PROCESSES AND SIGNALING
68938	1	scaffold_1/4746767-4749128	-0.324468	0.103929	-2.30738	-2.71794	-2.3166	-6.49771	KOG1459	Squalene synthetase	METABOLISM
73988	2	scaffold_5/815750-816240	-1.13369	0.1121	-2.09525	-4.58678	-3.03311	-7.39413	KOG3079	Uridylate kinase/adenylate kinase	METABOLISM
84706	4	scaffold_8/344075-345596	-0.314707	0.12403	-2.0817	-2.26816	-2.92342	-6.5777	KOG1158	NADP/FAD dependent oxidoreductase	METABOLISM
30166	4	scaffold_8/1879318-1879423	-0.180487	0.13093	-4.08727	-5.86988	-4.97371	-30.4568	KOG0417	Ubiquitin-protein ligase	CELLULAR PROCESSES AND SIGNALING
95149	3	scaffold_5/1784359-1784758	-0.978772	0.156536	-2.92482	-3.11042	-2.7773	-6.35168	KOG0133	Deoxyribodipyrimidine photolyase/cryptochrome	CELLULAR PROCESSES AND SIGNALING
82648	2	scaffold_5/1952247-1953638	-0.328294	0.202498	-2.20981	-4.34277	-3.5624	-29.3912	KOG3676	Ca2+-permeable cation channel OSM-9 and related channels (OTRPC family)	METABOLISM
81516	9	scaffold_4/2558370-2558802	-0.436977	0.207595	-2.55777	-4.63131	-3.76272	-9.15313	KOG0254	Predicted transporter (major facilitator superfamily)	POORLY CHARACTERIZED
77956	7	scaffold_2/833364-833655	-0.258072	0.268694	-2.28169	-4.53775	-3.12574	-11.9496	KOG0157	Cytochrome P450 CYP4/CYP19/CYP26 subfamilies	METABOLISM
38503	2	scaffold_4/574133-574320	-0.102053	0.274197	-2.1736	-3.6295	-3.02849	-11.0413	KOG1820	Microtubule-associated protein	CELLULAR PROCESSES AND SIGNALING
27316	4	scaffold_3/3108420-3108834	-0.0938425	0.287065	-2.29534	-4.43931	-2.76666	-10.9011
77956	3	scaffold_2/832264-832379	-0.304433	0.303425	-2.79795	-5.50761	-4.7101	-29.5096	KOG0157	Cytochrome P450 CYP4/CYP19/CYP26 subfamilies	METABOLISM
71324	8	scaffold_1/454420-455337	0.0982314	0.31007	-2.9366	-4.16735	-3.96902	-9.36375	KOG0055	Multidrug/pheromone exporter, ABC superfamily	METABOLISM
47486	1	scaffold_2/4479725-4480705	-0.015092	0.320052	-2.47151	-2.71935	-2.94092	-7.54706	KOG1950	Glycosyl transferase, family 8 - glycogenin	METABOLISM
87857	3	scaffold_3/668768-668985	-1.33309	0.321262	-2.00128	-5.34584	-3.31237	-11.2366	KOG3882	Tetraspanin family integral membrane protein	POORLY CHARACTERIZED
81072	3	scaffold_4/1112288-1112426	0.210871	0.365965	-2.5982	-2.87455	-3.19375	-9.69473	KOG0423	Ubiquitin-protein ligase	CELLULAR PROCESSES AND SIGNALING
87086	2	scaffold_1/1875448-1875577	-0.0913063	0.377816	-2.244	-4.30776	-3.69383	-10.0694	KOG0556	Aspartyl-tRNA synthetase	INFORMATION STORAGE AND PROCESSING
46499	2	scaffold_1/4750110-4750958	0.157258	0.39217	-2.69589	-2.59374	-2.17505	-8.38734	KOG4254	Phytoene desaturase	METABOLISM
27973	5	scaffold_4/2067164-2067348	-0.498605	0.405124	-3.44962	-5.5805	-4.34453	-8.48221	KOG1531	F0F1-type ATP synthase, gamma subunit	METABOLISM
78571	4	scaffold_2/2853958-2854357	-0.557832	0.422383	-2.83418	-4.8006	-3.70597	-9.09828	KOG3522	Predicted guanine nucleotide exchange factor	CELLULAR PROCESSES AND SIGNALING
88271	1	scaffold_4/776350-776959	-1.29566	0.464211	-2.55257	-5.57294	-2.8427	-8.24912	KOG4473	Uncharacterized membrane protein	POORLY CHARACTERIZED
83918	1	scaffold_6/2858471-2859364	-0.340249	0.470249	-2.10236	-3.70496	-3.23968	-7.28712
93062	5	scaffold_9/423721-424269	0.617863	0.486263	-3.01795	-2.65059	-3.03749	-4.59003	KOG4813	Translation initiation factor eIF3, p35 subunit	INFORMATION STORAGE AND PROCESSING
93062	6	scaffold_9/423194-423655	0.331168	0.50976	-2.68669	-3.10629	-3.51403	-4.76256	KOG4813	Translation initiation factor eIF3, p35 subunit	INFORMATION STORAGE AND PROCESSING
94953	3	scaffold_4/3404947-3405505	-0.105041	0.539168	-2.22195	-3.13078	-3.02595	-4.4059	KOG4650	Predicted steroid reductase	POORLY CHARACTERIZED
88145	4	scaffold_3/4069661-4070267	-0.29054	0.547609	-2.45092	-6.71231	-2.87337	-10.384	KOG1257	NADP+-dependent malic enzyme	METABOLISM
94043	2	scaffold_2/975955-976278	0.0182529	0.575997	-3.24253	-4.81077	-3.48635	-6.02074	KOG2355	Predicted ABC-type transport, ATPase component/CCR4 associated factor	POORLY CHARACTERIZED
46975	8	scaffold_2/1686635-1686748	-0.233074	0.591645	-2.44831	-5.37236	-3.6354	-8.85041	KOG4305	RhoGEF GTPase	CELLULAR PROCESSES AND SIGNALING
68860	?	scaffold_1/3433294-3433702	-0.65886	0.632838	-2.83967	-3.85176	-3.5982	-29.9392
95149	1	scaffold_5/1783237-1783640	-0.0925389	0.667213	-2.66312	-2.98392	-3.01818	-5.64814	KOG0133	Deoxyribodipyrimidine photolyase/cryptochrome	CELLULAR PROCESSES AND SIGNALING
94247	3	scaffold_2/3976958-3977505	-0.325592	0.675	-2.64558	-2.33042	-2.82729	-8.55162	KOG1558	Fe2+/Zn2+ regulated transporter	METABOLISM
95149	4	scaffold_5/1784832-1785233	0.017543	0.685131	-3.30816	-3.43054	-3.21367	-6.14174	KOG0133	Deoxyribodipyrimidine photolyase/cryptochrome	CELLULAR PROCESSES AND SIGNALING
79017	3	scaffold_2/4259822-4260259	0.244975	0.693638	-2.10022	-3.95174	-3.75909	-9.2579
83860	2	scaffold_6/2713097-2713201	-0.611668	0.920212	-2.44902	-4.62697	-4.4289	-9.04361	KOG0771	Prolactin regulatory element-binding protein/Protein transport protein SEC12p	CELLULAR PROCESSES AND SIGNALING
94525	2	scaffold_3/2502239-2502569	0.234019	0.967976	-2.06313	-3.14203	-2.67168	-8.61699
95149	2	scaffold_5/1783703-1784287	0.317461	1.02548	-2.2675	-2.61101	-2.45355	-6.3346	KOG0133	Deoxyribodipyrimidine photolyase/cryptochrome	CELLULAR PROCESSES AND SIGNALING
90885	5	scaffold_2/4478570-4478892	0.632399	1.06927	-2.30503	-3.75486	-3.13112	-10.0709	KOG3306	Predicted membrane protein	POORLY CHARACTERIZED
45670	3	scaffold_1/543290-543626	0.0530364	1.07207	-2.5397	-6.30788	-2.96448	-6.57092
73657	2	scaffold_4/2592958-2594773	0.33538	1.10759	-2.45385	-6.34577	-2.98488	-9.93074	KOG1336	Monodehydroascorbate/ferredoxin reductase	POORLY CHARACTERIZED
91508	6	scaffold_4/315603-316078	-0.389804	1.14001	-2.04803	-4.39873	-3.08638	-8.98162	KOG2058	Ypt/Rab GTPase activating protein	CELLULAR PROCESSES AND SIGNALING
45935	2	scaffold_1/1755176-1755426	-0.0850758	1.24441	-2.60942	-4.59114	-3.41143	-8.85638	KOG0252	Inorganic phosphate transporter	METABOLISM
93776	4	scaffold_1/2712159-2712637	0.27059	1.42278	-2.15784	-5.09389	-2.37087	-7.18044
13065	1	scaffold_5/2626372-2627244	0.182061	1.42759	-2.68727	-3.59994	-3.115	-8.16186	KOG0590	Checkpoint kinase and related serine/threonine protein kinases	METABOLISM
77853	1	scaffold_2/520771-522126	-0.424995	1.5111	-2.51187	-5.28736	-3.48243	-4.92857	KOG1382	Multiple inositol polyphosphate phosphatase	POORLY CHARACTERIZED
73807	2	scaffold_4/3682880-3683403	0.37777	1.76096	-2.89869	-5.46432	-3.92516	-10.8269	KOG0539	Sphingolipid fatty acid hydroxylase	METABOLISM
45585	1	scaffold_38/2409-3386	-3.11754	1.18499	2.15664	1.20079	0.80703	0.207773	KOG4770	NADH dehydrogenase subunit 1	METABOLISM
27711	1	scaffold_4/652566-652815	-2.12977	-0.107008	-1.00265	-2.15101	-2.05576	-7.37769	KOG1102	Rab6 GTPase activator GAPCenA and related TBC domain proteins	POORLY CHARACTERIZED
76922	4	scaffold_1/3325236-3325340	-2.05977	-0.553192	-1.52133	-3.32763	-2.87154	-8.94479	KOG1204	Predicted dehydrogenase	METABOLISM
90826	4	scaffold_2/3973228-3973298	-2.10452	-0.97229	-1.38975	-3.21905	-3.16597	-8.02395	KOG1317	Fumarase	METABOLISM
29653	3	scaffold_7/1176028-1176141	-2.85385	-0.850375	-3.33905	-5.5485	-4.82512	-8.74115	KOG3401	60S ribosomal protein L26	INFORMATION STORAGE AND PROCESSING
