# Supplementary material for: A Single Argonaute Gene Participates in Exogenous and Endogenous RNAi and Controls Cellular Functions in the Basal Fungus Mucor circinelloides
Source: PLoS One. 2013 Jul 23;8(7):e69283. doi: 10.1371/journal.pone.0069283 (PMC3720535; doi:10.1371/journal.pone.0069283)
Supplement: Table S6 — Distribution of siRNAs bound to Ago-1 among the different classes of ex-siRNAs. The fold change of Ago-1 bound siRNAs in the WT compared with the ago-1 − mutant is shown for the ex-siRNA loci identified among the siRNAs bound to Ago-1. The log2 fold change of ex-siRNAs in the ago-1 − mutant compared with the wild type strain is shown for comparison. Class 1, 2, 3 and 4 exons have yellow, white, blue and grey background, respectively. N/A: non detected ex-siRNAs. (XLS) [file pone.0069283.s014.xls]

## Sheet: Hoja1
Transcript ID	Exon Number	Exon coordinates	Ago-1 bound WT log2 fold change vs ago-1-	ago-1- log2 fold change vs WT	KOG ID	KOG Annotation	KOG Process
80452	3	scaffold_3/3981817-3982026	9.34	-3.57791	KOG0032	Ca2+/calmodulin-dependent protein kinase, EF-Hand protein superfamily	CELLULAR PROCESSES AND SIGNALING
80794	2	scaffold_4/221727-222345	7.31012	-8.33812
80452	8	scaffold_3/3981208-3981332	8.39005	-4.07473	KOG0032	Ca2+/calmodulin-dependent protein kinase, EF-Hand protein superfamily	CELLULAR PROCESSES AND SIGNALING
80794	3	scaffold_4/222499-223296	8.14835	-13.7056
82197	3	scaffold_5/531317-531406	7.68653	-4.20515
82372	7	scaffold_5/1078207-1078423	8.2694	-31.9204
80452	9	scaffold_3/3980953-3981152	9.50136	-5.32056	KOG0032	Ca2+/calmodulin-dependent protein kinase, EF-Hand protein superfamily	CELLULAR PROCESSES AND SIGNALING
80452	10	scaffold_3/3980645-3980889	8.66811	-6.74464	KOG0032	Ca2+/calmodulin-dependent protein kinase, EF-Hand protein superfamily	CELLULAR PROCESSES AND SIGNALING
85302	1	scaffold_9/356928-358271	7.47336	-4.13533
77442	1	scaffold_1/5124037-5124438	8.53902	-5.12285
83462	3	scaffold_6/1408981-1409119	8.82066	-3.46573
83987	4	scaffold_7/173394-173798	#N/A	-2.09461	KOG2567	Uncharacterized conserved protein	POORLY CHARACTERIZED
86881	2	scaffold_14/36463-36761	8.45098	-6.26493
77020	3	scaffold_1/3654843-3654911	#N/A	-7.99299
82926	1	scaffold_5/2791759-2792121	6.54568	-7.94929
84406	2	scaffold_7/1557627-1557731	6.14997	-4.8321	KOG4157	beta-1,6-N-acetylglucosaminyltransferase, contains WSC domain	METABOLISM
80649	2	scaffold_3/4614063-4614312	5.15484	-1.95499
77050	2	scaffold_1/3768890-3769513	6.72599	-7.141
86467	2	scaffold_12/343883-344588	#N/A	-3.86449	KOG1216	von Willebrand factor and related coagulation proteins	CELLULAR PROCESSES AND SIGNALING
86354	2	scaffold_11/902332-902555	#N/A	-7.29966
83611	1	scaffold_6/1910377-1910660	7.46462	-4.25265
84460	1	scaffold_7/1737557-1738078	6.55037	-2.75666
86022	2	scaffold_10/1160379-1161128	#N/A	-3.95008	KOG4701	Chitinase	CELLULAR PROCESSES AND SIGNALING
82518	1	scaffold_5/1533459-1534490	5.18027	-5.9674
83098	2	scaffold_6/117553-120449	7.51143	-5.77307	KOG2992	Nucleolar GTPase/ATPase p130	CELLULAR PROCESSES AND SIGNALING
79776	1	scaffold_3/1783458-1784549	6.78803	-4.6769
76230	1	scaffold_1/1082263-1082508	7.04297	-3.61995
84929	2	scaffold_8/1056348-1056794	5.23011	-3.67453
77527	1	scaffold_1/5438029-5438439	6.45962	-3.95107
84406	3	scaffold_7/1557038-1557444	6.99058	-2.84385	KOG4157	beta-1,6-N-acetylglucosaminyltransferase, contains WSC domain	METABOLISM
81030	2	scaffold_4/983106-985686	7.70802	-6.45895	KOG2992	Nucleolar GTPase/ATPase p130	CELLULAR PROCESSES AND SIGNALING
80938	1	scaffold_4/713508-714012	7.15429	-4.09969
79278	2	scaffold_3/124858-125136	7.46238	-3.74162
85623	3	scaffold_9/1396263-1396750	6.32058	-3.30163
85642	3	scaffold_9/1466049-1466356	7.08587	-7.25579	KOG2992	Nucleolar GTPase/ATPase p130	CELLULAR PROCESSES AND SIGNALING
84958	2	scaffold_8/1160742-1161010	6.22257	-3.84158
82471	1	scaffold_5/1385520-1386187	6.50985	-4.32584
84406	4	scaffold_7/1556364-1556890	6.06636	-3.048	KOG4157	beta-1,6-N-acetylglucosaminyltransferase, contains WSC domain	METABOLISM
79493	2	scaffold_3/887762-888202	7.17647	-3.95754
83227	4	scaffold_6/597550-597630	#N/A	-7.2406
86627	4	scaffold_13/5884-6047	5.85466	-3.1943
76229	1	scaffold_1/1081086-1081463	6.22112	-3.03915
76403	1	scaffold_1/1640877-1641371	#N/A	-4.515	KOG0987	DNA helicase PIF1/RRM3	METABOLISM
78466	2	scaffold_2/2517721-2517834	5.78645	-4.76604
83695	1	scaffold_6/2169946-2170141	5.60855	-2.09947
81492	2	scaffold_4/2473055-2473493	7.30126	-2.69116
78304	2	scaffold_2/1982995-1983659	#N/A	-1.04486
12058	4	scaffold_14/170597-170684	#N/A	-5.878	KOG4400	E3 ubiquitin ligase interacting with arginine methyltransferase	CELLULAR PROCESSES AND SIGNALING
78304	3	scaffold_2/1982174-1982848	#N/A	-2.61805
78325	1	scaffold_2/2063997-2064857	7.33866	-3.33503
83973	2	scaffold_7/120965-121366	5.14084	-3.08193
83735	2	scaffold_6/2299412-2299851	#N/A	-2.32295	KOG4157	beta-1,6-N-acetylglucosaminyltransferase, contains WSC domain	METABOLISM
76941	2	scaffold_1/3394456-3394653	#N/A	-4.93534
85423	1	scaffold_9/724950-726074	6.85332	-4.32382
79285	2	scaffold_3/155187-155833	6.32021	-4.19795	KOG3105	DNA-binding centromere protein B (CENP-B)	METABOLISM
84944	2	scaffold_8/1104658-1105011	6.28472	-2.34042
86787	1	scaffold_13/523594-524166	6.52954	-3.09091
12058	1	scaffold_14/191369-191524	#N/A	-4.98559	KOG4400	E3 ubiquitin ligase interacting with arginine methyltransferase	CELLULAR PROCESSES AND SIGNALING
84646	1	scaffold_8/153294-153408	5.72	-5.87258
83826	3	scaffold_6/2608182-2608596	5.4213	-2.39712
85223	2	scaffold_9/103157-103529	7.34029	-2.09605
85857	1	scaffold_10/603983-604549	6.99035	-4.10471
84944	1	scaffold_8/1104133-1104555	6.42354	-4.53829
79511	1	scaffold_3/942512-942677	6.26894	-4.88209
86335	1	scaffold_11/829803-830513	7.26277	-4.58128
82833	1	scaffold_5/2511750-2512073	6.98995	-3.26441
83411	2	scaffold_6/1241223-1241662	6.61098	-1.76118
81899	1	scaffold_4/3843333-3844379	6.90943	-4.22305	KOG0017	FOG: Transposon-encoded proteins with TYA, reverse transcriptase, integrase domains in various combinations	POORLY CHARACTERIZED
78926	1	scaffold_2/3986963-3987698	6.67141	-3.44727
84773	2	scaffold_8/559478-559878	#N/A	-4.04118
83986	1	scaffold_7/171315-171894	7.19596	-3.86821	KOG0515	p53-interacting protein 53BP/ASPP, contains ankyrin and SH3 domains	METABOLISM
80992	3	scaffold_4/871849-872545	5.91959	-1.75571
77205	1	scaffold_1/4306555-4307445	6.28153	-3.23731
94382	1	scaffold_3/877162-877947	5.96537	-1.83277
86261	1	scaffold_11/594283-595659	6.95319	-4.19425	KOG1955	Ral-GTPase effector RALBP1	CELLULAR PROCESSES AND SIGNALING
83353	1	scaffold_6/1031039-1031890	6.85409	-1.6
84657	3	scaffold_8/197621-198326	5.50255	-1.8769
77020	1	scaffold_1/3653999-3654359	7.20826	-4.63938
78887	3	scaffold_2/3868791-3868871	#N/A	-8.33025
76982	2	scaffold_1/3517472-3518170	5.83392	-1.67128
85309	3	scaffold_9/378459-378911	7.56841	-3.71653
84773	1	scaffold_8/560127-560715	6.07767	-3.60715
81795	1	scaffold_4/3482338-3483366	6.21737	-3.35842
81796	1	scaffold_4/3488671-3489699	6.21737	-3.35842
76077	3	scaffold_1/596743-597906	7.01841	-3.69295
81619	2	scaffold_4/2940973-2941407	7.48949	-1.92078
84461	3	scaffold_7/1739400-1739807	5.89878	-1.71099
77036	2	scaffold_1/3714910-3715365	5.9304	-2.38616
83986	2	scaffold_7/170791-171256	6.92835	-3.05889	KOG0515	p53-interacting protein 53BP/ASPP, contains ankyrin and SH3 domains	METABOLISM
76488	1	scaffold_1/1902838-1904074	7.91891	-4.86856
83187	7	scaffold_6/431301-432410	5.93522	-2.69204	KOG0384	Chromodomain-helicase DNA-binding protein	INFORMATION STORAGE AND PROCESSING
84912	2	scaffold_8/997021-997518	5.38141	-3.15483
84406	1	scaffold_7/1557907-1558038	6.03176	-3.36011	KOG4157	beta-1,6-N-acetylglucosaminyltransferase, contains WSC domain	METABOLISM
76230	2	scaffold_1/1082753-1083250	6.83324	-5.1015
83986	6	scaffold_7/168910-169627	7.65899	-4.12331	KOG0515	p53-interacting protein 53BP/ASPP, contains ankyrin and SH3 domains	METABOLISM
77325	2	scaffold_1/4737163-4737339	7.17818	-2.70192
77038	1	scaffold_1/3725858-3726466	5.17836	-3.73213
76158	1	scaffold_1/860701-862188	6.25263	-4.16919	KOG4400	E3 ubiquitin ligase interacting with arginine methyltransferase	CELLULAR PROCESSES AND SIGNALING
82415	1	scaffold_5/1225644-1227101	6.25263	-4.16919	KOG4400	E3 ubiquitin ligase interacting with arginine methyltransferase	CELLULAR PROCESSES AND SIGNALING
84406	5	scaffold_7/1556113-1556219	#N/A	-7.86406	KOG4157	beta-1,6-N-acetylglucosaminyltransferase, contains WSC domain	METABOLISM
83549	2	scaffold_6/1695393-1695862	6.74658	-4.35383
84826	4	scaffold_8/723873-724404	5.65598	-3.24385	KOG0666	Cyclin C-dependent kinase CDK8	INFORMATION STORAGE AND PROCESSING
86260	3	scaffold_11/586459-587172	7.016	-3.69545
86330	2	scaffold_11/808707-809099	6.80375	-2.77306
78207	2	scaffold_2/1654828-1655468	5.98101	-1.79577
85624	2	scaffold_9/1397600-1398069	5.91811	-1.8725
80938	2	scaffold_4/714079-715358	7.02713	-1.92886
84919	1	scaffold_8/1023557-1024216	6.84202	-2.9303
77142	3	scaffold_1/4092560-4093255	5.11671	-1.15357
84945	1	scaffold_8/1106093-1106927	6.94094	-3.87481
95230	2	scaffold_5/2699985-2700489	5.68434	-1.6
95350	2	scaffold_6/1124217-1124721	5.68434	-1.6
94937	2	scaffold_4/3208386-3208890	5.66015	-1.6
85309	2	scaffold_9/378995-379313	5.78104	-1.70105
76071	1	scaffold_1/576695-577080	7.54629	-1.6
83115	3	scaffold_6/177828-177954	#N/A	-6.43199
78520	1	scaffold_2/2681154-2681873	5.7161	-2.58922
80750	3	scaffold_4/46056-46615	7.03091	-2.71101
79511	2	scaffold_3/942165-942452	5.64295	-1.17439
77620	7	scaffold_1/5748217-5748461	6.77313	-2.04505
78345	1	scaffold_2/2139284-2140603	6.7047	-2.7639	KOG0335	ATP-dependent RNA helicase	INFORMATION STORAGE AND PROCESSING
77620	6	scaffold_1/5748514-5748766	7.08149	-3.1436
82247	1	scaffold_5/671457-672308	6.2358	-2.5666	KOG4574	RNA-binding protein (contains RRM and Pumilio-like repeats)	POORLY CHARACTERIZED
86417	2	scaffold_12/198534-198891	7.24751	-2.03921
84880	1	scaffold_8/891752-892285	6.69345	-3.55813	KOG1060	Vesicle coat complex AP-3, beta subunit	CELLULAR PROCESSES AND SIGNALING
79798	1	scaffold_3/1838134-1839573	6.28358	-3.93753
77325	3	scaffold_1/4736719-4737143	5.77942	-2.2328
80110	1	scaffold_3/2832513-2833293	6.77612	-1.74406
82337	2	scaffold_5/974886-975284	4.36752	-1.33869	KOG0123	Polyadenylate-binding protein (RRM superfamily)	INFORMATION STORAGE AND PROCESSING
85526	8	scaffold_9/1064948-1065522	6.29821	-3.25749
77503	3	scaffold_1/5325916-5326458	5.89103	-1.6
79713	2	scaffold_3/1574919-1575739	7.5668	-2.12306
13790	2	scaffold_11/701013-701644	5.7054	-3.0752	KOG4585	Predicted transposase	INFORMATION STORAGE AND PROCESSING
82579	1	scaffold_5/1705057-1705938	5.48146	-1.43195
82472	1	scaffold_5/1386278-1386946	6.91974	-2.2754
84478	1	scaffold_7/1792947-1793777	6.58451	-3.0144	KOG3302	TATA-box binding protein (TBP), component of TFIID and TFIIIB	INFORMATION STORAGE AND PROCESSING
78553	1	scaffold_2/2800703-2801268	6.17087	-4.87156
85021	2	scaffold_8/1366997-1367586	6.29272	-2.95841
93912	2	scaffold_1/4880123-4880627	5.95904	-1.67101
85822	1	scaffold_10/478662-479450	6.47901	-2.20267
80749	2	scaffold_4/44011-44666	5.79347	-3.41412	KOG1951	GTP-binding protein AARP2 involved in 40S ribosome biogenesis	INFORMATION STORAGE AND PROCESSING
85421	1	scaffold_9/713690-714001	7.59722	-2.551
79753	2	scaffold_3/1704439-1705752	6.86921	-3.20054
81619	1	scaffold_4/2942169-2942519	5.83107	-5.39269
81974	2	scaffold_4/4081808-4082279	6.34635	-1.95776
92875	3	scaffold_8/527049-528043	7.32652	-3.30378	KOG0516	Dystonin, GAS (Growth-arrest-specific protein), and related proteins	CELLULAR PROCESSES AND SIGNALING
77039	1	scaffold_1/3726747-3728591	6.91295	-1.69473
75923	3	scaffold_1/89768-90466	6.74328	-3.32737
80762	3	scaffold_4/98233-98744	5.96079	-2.64227	KOG0333	U5 snRNP-like RNA helicase subunit	INFORMATION STORAGE AND PROCESSING
84987	1	scaffold_8/1244913-1245597	7.3121	-4.43835	KOG0672	Halotolerance protein HAL3 (contains flavoprotein domain)	METABOLISM
94937	1	scaffold_4/3207902-3208330	5.03033	-4.78157
93912	1	scaffold_1/4880683-4881111	4.99952	-4.85488
95230	1	scaffold_5/2699501-2699929	4.99952	-4.85488
95350	1	scaffold_6/1123733-1124161	4.98862	-4.90445
77620	5	scaffold_1/5748823-5748960	#N/A	-6.94982
78952	2	scaffold_2/4054027-4054572	5.62209	-2.29718
78302	1	scaffold_2/1972074-1973272	5.80271	-2.93877	KOG3434	60S ribosomal protein L22	INFORMATION STORAGE AND PROCESSING
81974	3	scaffold_4/4081436-4081756	5.39633	-0.671066
82337	3	scaffold_5/975873-976423	4.99763	-1.80693	KOG0123	Polyadenylate-binding protein (RRM superfamily)	INFORMATION STORAGE AND PROCESSING
85972	2	scaffold_10/971414-971814	4.93651	-1.39857
82208	2	scaffold_5/579078-579439	6.4108	-2.25397
76601	2	scaffold_1/2273087-2273423	6.3976	-4.56114
85468	2	scaffold_9/866120-866442	6.05899	-3.88203
78011	5	scaffold_2/1011977-1012132	#N/A	-5.04558
77392	1	scaffold_1/4949308-4950310	6.88151	-1.66847
86665	2	scaffold_13/113555-113838	5.63396	-4.53734
85823	2	scaffold_10/480769-482154	6.48651	-2.82033
82026	1	scaffold_4/4254335-4254765	5.8784	-2.33832
85066	1	scaffold_8/1517145-1517723	5.93268	-1.64786
86930	3	scaffold_19/3514-4305	6.54695	-4.28052
76838	1	scaffold_1/3062334-3062715	6.48804	-3.29669
78926	2	scaffold_2/3987729-3988516	5.37255	-2.13175
86476	1	scaffold_12/381044-381493	5.78254	-2.27604
85556	3	scaffold_9/1162881-1163279	6.57373	-0.51322
77282	1	scaffold_1/4571983-4572828	6.01966	-2.10266	KOG0017	FOG: Transposon-encoded proteins with TYA, reverse transcriptase, integrase domains in various combinations	POORLY CHARACTERIZED
78743	1	scaffold_2/3368696-3369199	7.00909	-1.82427
75939	4	scaffold_1/141945-142387	#N/A	-3.46048
86485	1	scaffold_12/412121-412755	6.43109	-2.54799
85742	2	scaffold_10/206845-207520	6.51542	-1.62
84203	4	scaffold_7/868046-868696	7.30049	-2.59366
85731	2	scaffold_10/171393-172046	7.27645	-5.10231
77203	1	scaffold_1/4299268-4300776	7.07054	-3.00415	KOG0335	ATP-dependent RNA helicase	INFORMATION STORAGE AND PROCESSING
83994	1	scaffold_7/202031-203362	6.47527	-1.97542	KOG0335	ATP-dependent RNA helicase	INFORMATION STORAGE AND PROCESSING
80623	1	scaffold_3/4533270-4533629	6.88141	-3.33014
86022	1	scaffold_10/1159093-1160364	#N/A	-2.44523	KOG4701	Chitinase	CELLULAR PROCESSES AND SIGNALING
76330	4	scaffold_1/1396153-1396563	#N/A	-2.82355	KOG1060	Vesicle coat complex AP-3, beta subunit	CELLULAR PROCESSES AND SIGNALING
82275	1	scaffold_5/770918-771475	6.18286	-2.96867
77171	3	scaffold_1/4195276-4195774	6.0901	-2.30421
84957	2	scaffold_8/1158944-1159311	6.09133	-3.80417
85642	4	scaffold_9/1465434-1466006	7.16009	-2.72734	KOG2992	Nucleolar GTPase/ATPase p130	CELLULAR PROCESSES AND SIGNALING
77520	4	scaffold_1/5401597-5402614	6.44592	-2.40335
85164	1	scaffold_8/1842895-1843293	5.55421	-1.45073
86260	1	scaffold_11/587613-587843	#N/A	-2.84942
82417	2	scaffold_5/1232933-1233287	6.11006	-2.64731
78167	2	scaffold_2/1505433-1506736	6.39301	-1.70863	KOG0335	ATP-dependent RNA helicase	INFORMATION STORAGE AND PROCESSING
78424	4	scaffold_2/2389587-2390063	7.39927	-2.81868
85892	2	scaffold_10/698033-698745	6.36652	-2.17608
85565	1	scaffold_9/1194439-1195285	6.89862	-2.16453
79577	1	scaffold_3/1142121-1142864	6.04345	-4.15384
82385	4	scaffold_5/1120412-1121026	5.05672	-1.87576	KOG0672	Halotolerance protein HAL3 (contains flavoprotein domain)	METABOLISM
86685	3	scaffold_13/169909-170206	5.79739	-3.30671	KOG4373	Predicted 3'-5' exonuclease	POORLY CHARACTERIZED
83142	4	scaffold_6/262675-263007	6.31504	-2.67542
80443	2	scaffold_3/3941319-3941570	6.26827	-3.37715
78011	6	scaffold_2/1012203-1012388	5.81696	-2.08887
77331	3	scaffold_1/4760885-4761330	5.18488	-1.62
80061	4	scaffold_3/2703221-2706571	6.72141	-2.67015	KOG4373	Predicted 3'-5' exonuclease	POORLY CHARACTERIZED
79134	2	scaffold_2/4622978-4623681	7.02274	-2.13392
85793	1	scaffold_10/380803-381465	6.06222	-1.22571
76105	2	scaffold_1/689628-690463	5.90121	-2.21058
79714	1	scaffold_3/1576827-1577282	5.32344	-1.91622
78120	2	scaffold_2/1345771-1347165	6.08775	-2.33211	KOG4701	Chitinase	CELLULAR PROCESSES AND SIGNALING
79907	2	scaffold_3/2179529-2179845	4.86498	-2.09309
79959	1	scaffold_3/2368958-2370289	7.37	-3.15352	KOG4373	Predicted 3'-5' exonuclease	POORLY CHARACTERIZED
85846	1	scaffold_10/568235-568855	5.8249	-0.142117
83695	2	scaffold_6/2170419-2171438	7.16866	-3.58482
83652	1	scaffold_6/2033515-2034074	6.99455	-3.02064
86294	2	scaffold_11/701954-702426	5.19969	-3.49893
79183	2	scaffold_2/4804199-4804775	7.31354	-1.6
76941	3	scaffold_1/3395233-3395554	7.61767	-3.07674
94870	1	scaffold_4/2430874-2431477	7.0748	-4.89007
86048	1	scaffold_10/1244037-1244474	#N/A	-3.6435
80244	4	scaffold_3/3257954-3258378	5.80915	-4.19529
80211	1	scaffold_3/3150334-3150771	5.66661	-1.82139
85168	2	scaffold_8/1862310-1862470	#N/A	-3.98568
82578	1	scaffold_5/1703889-1704440	6.21739	-0.791173
79061	1	scaffold_2/4401629-4402084	5.94902	-0.925865
16281	1	scaffold_3/2835438-2836250	6.28148	-2.43514	KOG3105	DNA-binding centromere protein B (CENP-B)	METABOLISM
85794	2	scaffold_10/382317-383973	7.17748	-2.19361
85973	1	scaffold_10/971898-972629	7.18932	-1.34411
85565	3	scaffold_9/1193514-1194184	4.93874	-1.26848
86602	5	scaffold_12/857249-857737	7.6112	-1.09841
92716	4	scaffold_7/1275720-1276037	#N/A	-7.24945	KOG3855	Monooxygenase involved in coenzyme Q (ubiquinone) biosynthesis	METABOLISM
51581	1	scaffold_11/91274-92019	#N/A	-5.82891
51423	6	scaffold_10/410047-410184	#N/A	-32.4527	KOG1383	Glutamate decarboxylase/sphingosine phosphate lyase	METABOLISM
74643	4	scaffold_6/2729235-2729275	#N/A	-7.70902	KOG0752	Mitochondrial solute carrier protein	METABOLISM
48689	4	scaffold_4/1252257-1253194	#N/A	-6.84484
92980	?	scaffold_8/1564394-1564475	#N/A	-29.7244
72854	1	scaffold_3/1273720-1274159	#N/A	-9.70056	KOG4157	beta-1,6-N-acetylglucosaminyltransferase, contains WSC domain	METABOLISM
95577	1	scaffold_7/1416581-1416786	#N/A	-6.65251
85223	1	scaffold_9/102724-103103	6.95699	-1.34589
89225	2	scaffold_8/130841-131393	#N/A	-4.89836	KOG1437	Fasciclin and related adhesion glycoproteins	CELLULAR PROCESSES AND SIGNALING
22967	10	scaffold_3/3643147-3643280	#N/A	-6.77213
51876	4	scaffold_13/120191-121221	#N/A	-6.24552	KOG3311	Ribosomal protein S18	INFORMATION STORAGE AND PROCESSING
85168	4	scaffold_8/1863231-1863332	#N/A	-13.3572
88244	1	scaffold_4/476836-477179	#N/A	-8.10731	KOG4464	Signaling protein RIC-8/synembryn (regulates neurotransmitter secretion)	CELLULAR PROCESSES AND SIGNALING
91077	1	scaffold_3/1288206-1288596	#N/A	-8.94544	KOG4197	FOG: PPR repeat	POORLY CHARACTERIZED
95922	2	scaffold_10/633425-634769	#N/A	-10.0855	KOG1298	Squalene monooxygenase	METABOLISM
94043	3	scaffold_2/976328-976736	#N/A	-9.52036	KOG2355	Predicted ABC-type transport, ATPase component/CCR4 associated factor	POORLY CHARACTERIZED
90193	4	scaffold_1/3838489-3839674	#N/A	-8.77795	KOG1192	UDP-glucuronosyl and UDP-glucosyl transferase	METABOLISM
93857	?	scaffold_1/3992924-3992966	#N/A	-9.61181
93203	3	scaffold_10/195731-195897	#N/A	-7.47043	KOG2483	Upstream transcription factor 2/L-myc-2 protein	INFORMATION STORAGE AND PROCESSING
24857	3	scaffold_1/702120-702316	#N/A	-9.52048	KOG3466	NADH:ubiquinone oxidoreductase, NDUFB9/B22 subunit	METABOLISM
46499	1	scaffold_1/4749123-4750048	#N/A	-7.33825	KOG4254	Phytoene desaturase	METABOLISM
93645	1	scaffold_1/1053113-1054103	#N/A	-10.6375	KOG1203	Predicted dehydrogenase	METABOLISM
29038	4	scaffold_6/605338-605904	#N/A	-8.68752	KOG2872	Uroporphyrinogen decarboxylase	METABOLISM
92041	1	scaffold_5/729937-730268	#N/A	-9.496
33552	3	scaffold_2/422848-422919	#N/A	-11.7582	KOG1535	Predicted fumarylacetoacetate hydralase	POORLY CHARACTERIZED
48455	4	scaffold_3/4670515-4670911	#N/A	-6.52575
91402	3	scaffold_3/4117638-4117778	#N/A	-8.07197	KOG1192	UDP-glucuronosyl and UDP-glucosyl transferase	METABOLISM
92570	5	scaffold_6/2760005-2760624	#N/A	-7.03272	KOG1939	Oxoprolinase	METABOLISM
36390	12	scaffold_3/4296474-4296740	#N/A	-8.79833	KOG1329	Phospholipase D1	METABOLISM
94536	5	scaffold_3/2643999-2644281	#N/A	-8.37958	KOG1043	Ca2+-binding transmembrane protein LETM1/MRS7	POORLY CHARACTERIZED
77956	6	scaffold_2/833114-833305	#N/A	-10.8632	KOG0157	Cytochrome P450 CYP4/CYP19/CYP26 subfamilies	METABOLISM
80654	7	scaffold_3/4629093-4629267	#N/A	-9.10122	KOG4342	Alpha-mannosidase	METABOLISM
86368	1	scaffold_11/938859-939465	#N/A	-2.0044
47807	1	scaffold_3/1419586-1420132	#N/A	-9.27103	KOG1050	Trehalose-6-phosphate synthase component TPS1 and related subunits	METABOLISM
86166	3	scaffold_11/257376-257712	#N/A	-8.10838	KOG1708	Mitochondrial/chloroplast ribosomal protein L24	INFORMATION STORAGE AND PROCESSING
93062	3	scaffold_9/424451-424559	#N/A	-7.24682	KOG4813	Translation initiation factor eIF3, p35 subunit	INFORMATION STORAGE AND PROCESSING
37397	1	scaffold_3/136174-136288	#N/A	-5.65904	KOG1752	Glutaredoxin and related proteins	CELLULAR PROCESSES AND SIGNALING
96051	3	scaffold_12/369713-370797	#N/A	-6.72131	KOG1321	Protoheme ferro-lyase (ferrochelatase)	METABOLISM
31141	3	scaffold_1/752396-752498	#N/A	-9.87333	KOG3477	Putative cytochrome c oxidase, subunit COX19	METABOLISM
85828	5	scaffold_10/502786-502979	#N/A	-10.0638	KOG4305	RhoGEF GTPase	CELLULAR PROCESSES AND SIGNALING
90818	6	scaffold_2/3893535-3893918	#N/A	-10.432	KOG0324	Uncharacterized conserved protein	POORLY CHARACTERIZED
32849	2	scaffold_1/3239157-3239235	#N/A	-29.5441	KOG1068	Exosomal 3'-5' exoribonuclease complex, subunit Rrp41 and related exoribonucleases	INFORMATION STORAGE AND PROCESSING
94604	3	scaffold_3/3519451-3520227	#N/A	-7.3067	KOG4730	D-arabinono-1, 4-lactone oxidase	CELLULAR PROCESSES AND SIGNALING
68938	1	scaffold_1/4746767-4749128	#N/A	-6.49771	KOG1459	Squalene synthetase	METABOLISM
73988	2	scaffold_5/815750-816240	#N/A	-7.39413	KOG3079	Uridylate kinase/adenylate kinase	METABOLISM
84706	4	scaffold_8/344075-345596	#N/A	-6.5777	KOG1158	NADP/FAD dependent oxidoreductase	METABOLISM
30166	4	scaffold_8/1879318-1879423	#N/A	-30.4568	KOG0417	Ubiquitin-protein ligase	CELLULAR PROCESSES AND SIGNALING
95149	3	scaffold_5/1784359-1784758	#N/A	-6.35168	KOG0133	Deoxyribodipyrimidine photolyase/cryptochrome	CELLULAR PROCESSES AND SIGNALING
82648	2	scaffold_5/1952247-1953638	#N/A	-29.3912	KOG3676	Ca2+-permeable cation channel OSM-9 and related channels (OTRPC family)	METABOLISM
81516	9	scaffold_4/2558370-2558802	#N/A	-9.15313	KOG0254	Predicted transporter (major facilitator superfamily)	POORLY CHARACTERIZED
77956	7	scaffold_2/833364-833655	#N/A	-11.9496	KOG0157	Cytochrome P450 CYP4/CYP19/CYP26 subfamilies	METABOLISM
38503	2	scaffold_4/574133-574320	#N/A	-11.0413	KOG1820	Microtubule-associated protein	CELLULAR PROCESSES AND SIGNALING
27316	4	scaffold_3/3108420-3108834	#N/A	-10.9011
77956	3	scaffold_2/832264-832379	#N/A	-29.5096	KOG0157	Cytochrome P450 CYP4/CYP19/CYP26 subfamilies	METABOLISM
71324	8	scaffold_1/454420-455337	#N/A	-9.36375	KOG0055	Multidrug/pheromone exporter, ABC superfamily	METABOLISM
47486	1	scaffold_2/4479725-4480705	#N/A	-7.54706	KOG1950	Glycosyl transferase, family 8 - glycogenin	METABOLISM
87857	3	scaffold_3/668768-668985	#N/A	-11.2366	KOG3882	Tetraspanin family integral membrane protein	POORLY CHARACTERIZED
81072	3	scaffold_4/1112288-1112426	#N/A	-9.69473	KOG0423	Ubiquitin-protein ligase	CELLULAR PROCESSES AND SIGNALING
87086	2	scaffold_1/1875448-1875577	#N/A	-10.0694	KOG0556	Aspartyl-tRNA synthetase	INFORMATION STORAGE AND PROCESSING
46499	2	scaffold_1/4750110-4750958	8.5726	-8.38734	KOG4254	Phytoene desaturase	METABOLISM
27973	5	scaffold_4/2067164-2067348	#N/A	-8.48221	KOG1531	F0F1-type ATP synthase, gamma subunit	METABOLISM
78571	4	scaffold_2/2853958-2854357	#N/A	-9.09828	KOG3522	Predicted guanine nucleotide exchange factor	CELLULAR PROCESSES AND SIGNALING
88271	1	scaffold_4/776350-776959	#N/A	-8.24912	KOG4473	Uncharacterized membrane protein	POORLY CHARACTERIZED
83918	1	scaffold_6/2858471-2859364	#N/A	-7.28712
93062	5	scaffold_9/423721-424269	#N/A	-4.59003	KOG4813	Translation initiation factor eIF3, p35 subunit	INFORMATION STORAGE AND PROCESSING
93062	6	scaffold_9/423194-423655	#N/A	-4.76256	KOG4813	Translation initiation factor eIF3, p35 subunit	INFORMATION STORAGE AND PROCESSING
94953	3	scaffold_4/3404947-3405505	#N/A	-4.4059	KOG4650	Predicted steroid reductase	POORLY CHARACTERIZED
88145	4	scaffold_3/4069661-4070267	#N/A	-10.384	KOG1257	NADP+-dependent malic enzyme	METABOLISM
94043	2	scaffold_2/975955-976278	#N/A	-6.02074	KOG2355	Predicted ABC-type transport, ATPase component/CCR4 associated factor	POORLY CHARACTERIZED
46975	8	scaffold_2/1686635-1686748	#N/A	-8.85041	KOG4305	RhoGEF GTPase	CELLULAR PROCESSES AND SIGNALING
68860	?	scaffold_1/3433294-3433702	#N/A	-29.9392
95149	1	scaffold_5/1783237-1783640	#N/A	-5.64814	KOG0133	Deoxyribodipyrimidine photolyase/cryptochrome	CELLULAR PROCESSES AND SIGNALING
94247	3	scaffold_2/3976958-3977505	#N/A	-8.55162	KOG1558	Fe2+/Zn2+ regulated transporter	METABOLISM
95149	4	scaffold_5/1784832-1785233	#N/A	-6.14174	KOG0133	Deoxyribodipyrimidine photolyase/cryptochrome	CELLULAR PROCESSES AND SIGNALING
79017	3	scaffold_2/4259822-4260259	#N/A	-9.2579
83860	2	scaffold_6/2713097-2713201	#N/A	-9.04361	KOG0771	Prolactin regulatory element-binding protein/Protein transport protein SEC12p	CELLULAR PROCESSES AND SIGNALING
94525	2	scaffold_3/2502239-2502569	#N/A	-8.61699
95149	2	scaffold_5/1783703-1784287	#N/A	-6.3346	KOG0133	Deoxyribodipyrimidine photolyase/cryptochrome	CELLULAR PROCESSES AND SIGNALING
90885	5	scaffold_2/4478570-4478892	#N/A	-10.0709	KOG3306	Predicted membrane protein	POORLY CHARACTERIZED
45670	3	scaffold_1/543290-543626	#N/A	-6.57092
73657	2	scaffold_4/2592958-2594773	#N/A	-9.93074	KOG1336	Monodehydroascorbate/ferredoxin reductase	POORLY CHARACTERIZED
91508	6	scaffold_4/315603-316078	#N/A	-8.98162	KOG2058	Ypt/Rab GTPase activating protein	CELLULAR PROCESSES AND SIGNALING
45935	2	scaffold_1/1755176-1755426	#N/A	-8.85638	KOG0252	Inorganic phosphate transporter	METABOLISM
93776	4	scaffold_1/2712159-2712637	#N/A	-7.18044
13065	1	scaffold_5/2626372-2627244	#N/A	-8.16186	KOG0590	Checkpoint kinase and related serine/threonine protein kinases	METABOLISM
77853	1	scaffold_2/520771-522126	#N/A	-4.92857	KOG1382	Multiple inositol polyphosphate phosphatase	POORLY CHARACTERIZED
73807	2	scaffold_4/3682880-3683403	#N/A	-10.8269	KOG0539	Sphingolipid fatty acid hydroxylase	METABOLISM
45585	1	scaffold_38/2409-3386	1.25465	0.207773	KOG4770	NADH dehydrogenase subunit 1	METABOLISM
27711	1	scaffold_4/652566-652815	#N/A	-7.37769	KOG1102	Rab6 GTPase activator GAPCenA and related TBC domain proteins	POORLY CHARACTERIZED
76922	4	scaffold_1/3325236-3325340	#N/A	-8.94479	KOG1204	Predicted dehydrogenase	METABOLISM
90826	4	scaffold_2/3973228-3973298	#N/A	-8.02395	KOG1317	Fumarase	METABOLISM
29653	3	scaffold_7/1176028-1176141	#N/A	-8.74115	KOG3401	60S ribosomal protein L26	INFORMATION STORAGE AND PROCESSING
